# Supplementary material for: Development and application of core collection, KASP markers and SNP-based DNA fingerprinting in Ziziphus jujuba
Source: Front Plant Sci. 2026 Apr 23;17:1773602. doi: 10.3389/fpls.2026.1773602 (PMC13150858; doi:10.3389/fpls.2026.1773602)
Supplement: Supplementary Table 1 — List of 460 jujube accessions used in this study. [file Table1.xlsx]

## Sheet: Table S1
Supplemental Table 1. List of 460 jujube accessions used in this study.
Project	Run Accession	Sample ID	Accession Name	Type	Instrument_model
PRJCA015614	BD22122998-1A	C001	Yingbailu	Cultivar	Illumina NovaSeq 6000
PRJCA015614	BD22122999-1A	C002	Lejin No.1	Cultivar	Illumina NovaSeq 6000
PRJCA015614	BD22123001-1A	C003	Fengjiejidanzao	Cultivar	Illumina NovaSeq 6000
PRJCA015614	BD22123003-1A	C004	Heyangmamazao	Cultivar	Illumina NovaSeq 6000
PRJCA015614	BD22123005-1A	C005	Binxiansuzao	Cultivar	Illumina NovaSeq 6000
PRJCA015614	BD22123006-1A	C006	Jinchang No.1	Cultivar	Illumina NovaSeq 6000
PRJCA015614	BD22123008-1A	C007	Tuanzao	Cultivar	Illumina NovaSeq 6000
PRJCA015614	BD22123009-1A	C008	Weijie1hao	Cultivar	Illumina NovaSeq 6000
PRJCA015614	BD22123012-1A	C009	Zaofengcui	Cultivar	Illumina NovaSeq 6000
PRJCA015614	BD22123014-1A	C010	Daxuezao	Cultivar	Illumina NovaSeq 6000
PRJCA015614	BD22123386-1A	C011	Luzao No.2	Cultivar	Illumina NovaSeq 6000
PRJCA015614	BD22123387-1A	C012	Yueyacui	Cultivar	Illumina NovaSeq 6000
PRJCA015614	BD22123388-1A	C013	Yueguangzao	Cultivar	Illumina NovaSeq 6000
PRJCA015614	BD22123389-1A	C014	Luzao No.5	Cultivar	Illumina NovaSeq 6000
PRJCA015614	BD22123390-1A	C015	Jinsi No.1	Cultivar	Illumina NovaSeq 6000
PRJCA015614	BD22123391-1A	C016	Weihaijingzao	Cultivar	Illumina NovaSeq 6000
PRJCA015614	BD22123392-1A	C017	Suizhoudazao	Cultivar	Illumina NovaSeq 6000
PRJCA015614	BD22123394-1A	C018	Yuanling New No.2	Cultivar	Illumina NovaSeq 6000
PRJCA015614	BD22123395-1A	C019	Pingguozao	Cultivar	Illumina NovaSeq 6000
PRJCA015614	BD22123397-1A	C020	Jinsi No.4	Cultivar	Illumina NovaSeq 6000
PRJCA015614	BD22123399-1A	C021	Yuanling2hao	Cultivar	Illumina NovaSeq 6000
PRJCA015614	BD22123401-1A	C022	Liuyuexian	Cultivar	Illumina NovaSeq 6000
PRJCA015614	BD22123406-1A	C023	Gedacui	Cultivar	Illumina NovaSeq 6000
PRJCA015614	BD22123407-1A	C024	Dahuizao	Cultivar	Illumina NovaSeq 6000
PRJCA015614	BD22123409-1A	C025	Xiaojianzao	Cultivar	Illumina NovaSeq 6000
PRJCA015614	BD22123412-1A	C026	Changcuizao	Cultivar	Illumina NovaSeq 6000
PRJCA015614	BD22123417-1A	C027	Henanyuanzao	Cultivar	Illumina NovaSeq 6000
PRJCA015614	BD22123420-1A	C028	Zhongqiusucui	Cultivar	Illumina NovaSeq 6000
PRJCA015614	BD22123421-1A	C029	Xuezao	Cultivar	Illumina NovaSeq 6000
PRJCA015614	BD22123422-1A	C030	Baertou	Cultivar	Illumina NovaSeq 6000
PRJCA015614	BD22123423-1A	C031	Kuiwangzao	Cultivar	Illumina NovaSeq 6000
PRJCA015614	BD22123425-1A	C032	Qingyunxiaozao	Cultivar	Illumina NovaSeq 6000
PRJCA015614	BD22123426-1A	C033	Chaoyangyuanzao	Cultivar	Illumina NovaSeq 6000
PRJCA015614	BD22123427-1A	C034	Beiying	Cultivar	Illumina NovaSeq 6000
PRJCA015614	BD22123429-1A	C035	Duanguochanghong	Cultivar	Illumina NovaSeq 6000
PRJCA015614	BD22123431-1A	C036	Juwangdazao	Cultivar	Illumina NovaSeq 6000
PRJCA015614	BD22123432-1A	C037	Malingzao	Cultivar	Illumina NovaSeq 6000
PRJCA015614	BD22123434-1A	C038	Lanzhoumazao	Cultivar	Illumina NovaSeq 6000
PRJCA015614	BD22123435-1A	C039	Dajianzao	Cultivar	Illumina NovaSeq 6000
PRJCA015614	BD22123437-1A	C040	Xuanchengyuanzao	Cultivar	Illumina NovaSeq 6000
PRJCA015614	BD22123438-1A	C041	Jinkui No.1	Cultivar	Illumina NovaSeq 6000
PRJCA015614	BD22123439-1A	C042	Luanxianbaizao	Cultivar	Illumina NovaSeq 6000
PRJCA015614	BD22123440-1A	C043	Laopozao	Cultivar	Illumina NovaSeq 6000
PRJCA015614	BD22123441-1A	C044	Linfenyuanzao	Cultivar	Illumina NovaSeq 6000
PRJCA015614	BD22123442-1A	C045	Dawangzao	Cultivar	Illumina NovaSeq 6000
PRJCA015614	BD22123443-1A	C046	Wuhecui	Cultivar	Illumina NovaSeq 6000
PRJCA015614	BD22123445-1A	C047	Luyuanxiaozao	Cultivar	Illumina NovaSeq 6000
PRJCA015614	BD22123446-1A	C048	Saibeiyouyouzao	Cultivar	Illumina NovaSeq 6000
PRJCA015614	BD22123447-1A	C049	longzhuazao	Cultivar	Illumina NovaSeq 6000
PRJCA015614	BD22123450-1A	C050	Yongjilizao	Cultivar	Illumina NovaSeq 6000
PRJCA015614	BD22123452-1A	C051	Shanghaibaipu	Cultivar	Illumina NovaSeq 6000
PRJCA015614	BD22123455-1A	C052	Shazao	Cultivar	Illumina NovaSeq 6000
PRJNA560664	SRR10052559	C053	Hejinshuizao	Cultivar	HiSeq X Ten
PRJNA560664	SRR10052562	C054	Linyiyuanlingzao	Cultivar	HiSeq X Ten
PRJNA560664	SRR10052564	C055	Shanxidalingzao	Cultivar	HiSeq X Ten
PRJNA560664	SRR10052565	C056	Yucimaohouzao	Cultivar	HiSeq X Ten
PRJNA560664	SRR10052566	C057	Yucimianmeizao	Cultivar	HiSeq X Ten
PRJNA560664	SRR10052567	C058	Wuxiangtanzao	Cultivar	HiSeq X Ten
PRJNA560664	SRR10052568	S1	Wuxiangtianzao	Semi-wild	HiSeq X Ten
PRJNA560664	SRR10052569	C059	Taiyuanlvfendan	Cultivar	HiSeq X Ten
PRJNA560664	SRR10052570	C060	Yucijiuyueqing	Cultivar	HiSeq X Ten
PRJNA560664	SRR10052572	C061	Taiyuanchangzao	Cultivar	HiSeq X Ten
PRJNA560664	SRR10052573	C062	Taiyuanyuanzao	Cultivar	HiSeq X Ten
PRJNA560664	SRR10052574	C063	Dingxiangyouhezao	Cultivar	HiSeq X Ten
PRJNA560664	SRR10052575	C064	Taiyuanshiyuehong	Cultivar	HiSeq X Ten
PRJNA560664	SRR10052576	C065	Dingxiangshanzao	Cultivar	HiSeq X Ten
PRJNA560664	SRR10052578	C066	Taiyuanqiutuanzao	Cultivar	HiSeq X Ten
PRJNA560664	SRR10052580	C067	Hamidazao	Cultivar	HiSeq X Ten
PRJNA560664	SRR10052581	C068	Yuanlingzao	Cultivar	HiSeq X Ten
PRJNA560664	SRR10052587	C069	Jinzao	Cultivar	HiSeq X Ten
PRJNA560664	SRR10052589	C070	Dalilinglingzao	Cultivar	HiSeq X Ten
PRJNA560664	SRR10052591	C071	Shanxihuluzao	Cultivar	HiSeq X Ten
PRJNA560664	SRR10052592	C072	Puyangtangzao	Cultivar	HiSeq X Ten
PRJNA560664	SRR10052593	C073	Xinzhengjiantouhuizao	Cultivar	HiSeq X Ten
PRJNA560664	SRR10052714	C074	Tianjin No.1	Cultivar	HiSeq X Ten
PRJNA560664	SRR10052718	C075	Mayabaizao	Cultivar	HiSeq X Ten
PRJNA560664	SRR10052719	C076	Chuanganzao	Cultivar	HiSeq X Ten
PRJNA560664	SRR10052720	C077	Xiajinmamazao	Cultivar	HiSeq X Ten
PRJNA560664	SRR10052723	C078	Fulingjidanzao	Cultivar	HiSeq X Ten
PRJNA560664	SRR10052729	C079	Kongfusucuizao	Cultivar	HiSeq X Ten
PRJNA560664	SRR10052730	C080	Dong'edaguazao	Cultivar	HiSeq X Ten
PRJNA560664	SRR10052733	C081	Tai'anmalingcui	Cultivar	HiSeq X Ten
PRJNA560664	SRR10052734	C082	Lelingmayizao	Cultivar	HiSeq X Ten
PRJNA560664	SRR10052735	C083	Shandonglajiaozao	Cultivar	HiSeq X Ten
PRJNA560664	SRR10052737	C084	Lingbaoling No.1	Cultivar	HiSeq X Ten
PRJNA560664	SRR10052738	C085	Guoxingpingguozhuang	Cultivar	HiSeq X Ten
PRJNA560664	SRR10052742	C086	Puyangsanbianchou	Cultivar	HiSeq X Ten
PRJNA560664	SRR10052744	C087	Xinzhengjiuyueqing	Cultivar	HiSeq X Ten
PRJNA560664	SRR10052745	C088	Dalixiaoyuanzao	Cultivar	HiSeq X Ten
PRJNA560664	SRR10052750	C089	Dingxiangxingxingzao	Cultivar	HiSeq X Ten
PRJNA560664	SRR10052753	C090	Xiangfenmuzao	Cultivar	HiSeq X Ten
PRJNA560664	SRR10052754	C091	Jishanliuguanzao	Cultivar	HiSeq X Ten
PRJNA560664	SRR10052760	C092	Taigujixinmi	Cultivar	HiSeq X Ten
PRJNA560664	SRR10052771	C093	Taiguhupingzao	Cultivar	HiSeq X Ten
PRJNA560664	SRR10052772	C094	Taigumeimizao	Cultivar	HiSeq X Ten
PRJNA560664	SRR10052776	C095	Yunchengpopozao	Cultivar	HiSeq X Ten
PRJNA560664	SRR10052781	C096	Linfenmizao	Cultivar	HiSeq X Ten
PRJNA560664	SRR10052782	C097	Pinglutuntunzao	Cultivar	HiSeq X Ten
PRJNA560664	SRR10052783	C098	Pingyaobuluosu	Cultivar	HiSeq X Ten
PRJNA560664	SRR10052784	C099	Taiguheiyezao	Cultivar	HiSeq X Ten
PRJNA560664	SRR10052785	C100	Lintongguluzao	Cultivar	HiSeq X Ten
PRJNA560664	SRR10052789	C101	Shaanxidabaizao	Cultivar	HiSeq X Ten
PRJNA560664	SRR10052791	C102	Tengzhoutangzao	Cultivar	HiSeq X Ten
PRJNA560664	SRR10052793	C103	Yanchuanniunaizao	Cultivar	HiSeq X Ten
PRJNA560664	SRR10052794	C104	Dalishuizao	Cultivar	HiSeq X Ten
PRJNA560664	SRR10052797	C105	Xinzhengchangjixin	Cultivar	HiSeq X Ten
PRJNA560664	SRR10052798	C106	Qingyuandadanzao	Cultivar	HiSeq X Ten
PRJNA560664	SRR10052800	C107	Chuanlingzao	Cultivar	HiSeq X Ten
PRJNA560664	SRR10052803	C108	Taigushenglizao	Cultivar	HiSeq X Ten
PRJNA560664	SRR10052805	C109	Xiaxianyuancuizao	Cultivar	HiSeq X Ten
PRJNA560664	SRR10052807	C110	Hongzhaoxiaozao	Cultivar	HiSeq X Ten
PRJNA560664	SRR10052808	C111	Yuanquzao	Cultivar	HiSeq X Ten
PRJNA560664	SRR10052810	C112	Yuciyazao	Cultivar	HiSeq X Ten
PRJNA560664	SRR10052817	C113	Qixianlongzao	Cultivar	HiSeq X Ten
PRJNA560664	SRR10052819	C114	Lvliangmuzao	Cultivar	HiSeq X Ten
PRJNA560664	SRR10052822	C115	Taiguhuluzao	Cultivar	HiSeq X Ten
PRJNA560664	SRR10052893	C116	Yiwue'zizao	Cultivar	HiSeq X Ten
PRJNA560664	SRR10052894	C117	Fuyangmayizao	Cultivar	HiSeq X Ten
PRJNA560664	SRR10052896	C118	Nanjingmutouzao	Cultivar	HiSeq X Ten
PRJNA560664	SRR10052897	C119	Fuyangmutouzao	Cultivar	HiSeq X Ten
PRJNA560664	SRR10052899	C120	Xupubaopizao	Cultivar	HiSeq X Ten
PRJNA560664	SRR10052900	C121	Xupuyuanzao	Cultivar	HiSeq X Ten
PRJNA560664	SRR10052905	C122	Xupuyanzao	Cultivar	HiSeq X Ten
PRJNA560664	SRR10052907	W1	Linyizhenzhulongzao	Wild	HiSeq X Ten
PRJNA560664	SRR10052909	W2	Xupuyuansuanzao	Wild	HiSeq X Ten
PRJNA560664	SRR10052911	C123	Xupuhuluzao	Cultivar	HiSeq X Ten
PRJNA560664	SRR10052917	C124	Xupujianzao	Cultivar	HiSeq X Ten
PRJNA560664	SRR10052919	C125	Xupudaguosuanpanzao	Cultivar	HiSeq X Ten
PRJNA560664	SRR10052921	C126	Kangtouzao	Cultivar	HiSeq X Ten
PRJNA560664	SRR10052922	C127	Xupuguanyinzao	Cultivar	HiSeq X Ten
PRJNA560664	SRR10052925	C128	Tianjinerqiuzao	Cultivar	HiSeq X Ten
PRJNA560664	SRR10052927	C129	Tianjinminzao	Cultivar	HiSeq X Ten
PRJNA560664	SRR10052930	C130	Zhishegedazao	Cultivar	HiSeq X Ten
PRJNA560664	SRR10052932	C131	Jiaxianxiyaozao	Cultivar	HiSeq X Ten
PRJNA560664	SRR10052935	C132	Jiaxianbaizao	Cultivar	HiSeq X Ten
PRJNA560664	SRR10052937	C133	Huluchanghong	Cultivar	HiSeq X Ten
PRJNA560664	SRR10052938	C134	Tai'anlingzao	Cultivar	HiSeq X Ten
PRJNA560664	SRR10052939	C135	Tai'angedazao	Cultivar	HiSeq X Ten
PRJNA560664	SRR10052941	C136	Yanzhousanbianse	Cultivar	HiSeq X Ten
PRJNA560664	SRR10052942	C137	Ningyangliuyuexian	Cultivar	HiSeq X Ten
PRJNA560664	SRR10052943	C138	Zhenpingjiuyuehan	Cultivar	HiSeq X Ten
PRJNA560664	SRR10052948	C139	Tai'andacuizao	Cultivar	HiSeq X Ten
PRJNA560664	SRR10052950	C140	Jinsi No.2	Cultivar	HiSeq X Ten
PRJNA560664	SRR10052952	C141	Jinsi No.3	Cultivar	HiSeq X Ten
PRJNA560664	SRR10052953	C142	Linyimalingzao	Cultivar	HiSeq X Ten
PRJNA560664	SRR10052955	C143	Hejintiaozao	Cultivar	HiSeq X Ten
PRJNA560664	SRR10052957	C144	Yongjijidanzao	Cultivar	HiSeq X Ten
PRJNA560664	SRR10052959	C145	Shanxihabazao	Cultivar	HiSeq X Ten
PRJNA560664	SRR10052960	C146	Pingluchengtuozao	Cultivar	HiSeq X Ten
PRJNA560664	SRR10052961	C147	Linyibobozao	Cultivar	HiSeq X Ten
PRJNA560664	SRR10052962	C148	Wanrongfuzao	Cultivar	HiSeq X Ten
PRJNA560664	SRR10052963	C149	Shanxishouxingzao	Cultivar	HiSeq X Ten
PRJNA560664	SRR10052964	C150	Wanrongbolicui	Cultivar	HiSeq X Ten
PRJNA560664	SRR10052967	C151	Guangyangzao	Cultivar	HiSeq X Ten
PRJNA560664	SRR10052970	C152	Zaoqiangjunzao	Cultivar	HiSeq X Ten
PRJNA560664	SRR10052971	C153	Sanbianhong	Cultivar	HiSeq X Ten
PRJNA560664	SRR10052972	C154	Wudeng	Cultivar	HiSeq X Ten
PRJNA560664	SRR10052973	C155	Yuechu	Cultivar	HiSeq X Ten
PRJNA560664	SRR10052975	C156	Cangxianchangxiaozao	Cultivar	HiSeq X Ten
PRJNA560664	SRR10052977	C157	Shenxianchuanganhong	Cultivar	HiSeq X Ten
PRJNA560664	SRR10052978	C158	Jinxianmuzao	Cultivar	HiSeq X Ten
PRJNA560664	SRR10052979	C159	Hebeilongzao	Cultivar	HiSeq X Ten
PRJNA560664	SRR10052981	C160	Xianxian No.21	Cultivar	HiSeq X Ten
PRJNA560664	SRR10052985	C161	Xinzhengdazao	Cultivar	HiSeq X Ten
PRJNA560664	SRR10052986	C162	Puchengdundunzao	Cultivar	HiSeq X Ten
PRJNA560664	SRR10052988	C163	Dalibachizao	Cultivar	HiSeq X Ten
PRJNA560664	SRR10052990	C164	Zhongcaobenzao	Cultivar	HiSeq X Ten
PRJNA560664	SRR10052992	C165	Lelingxiaozao	Cultivar	HiSeq X Ten
PRJNA560664	SRR10052994	C166	Shaanximianzao	Cultivar	HiSeq X Ten
PRJNA560664	SRR10052995	C167	Xiyingbenzao	Cultivar	HiSeq X Ten
PRJNA560664	SRR10052997	C168	Dalizhizao	Cultivar	HiSeq X Ten
PRJNA560664	SRR10053000	C169	Malianxiaozao	Cultivar	HiSeq X Ten
PRJNA560664	SRR10053002	C170	Puchengyuanlizao	Cultivar	HiSeq X Ten
PRJNA560664	SRR10053006	C171	Xinzhengxiaoyuanzao	Cultivar	HiSeq X Ten
PRJNA560664	SRR10053011	C172	Jisixiaozao	Cultivar	HiSeq X Ten
PRJNA560664	SRR10053013	C173	Xianxianxiaodazao	Cultivar	HiSeq X Ten
PRJNA560664	SRR10053014	C174	Zaoqiangcuizao	Cultivar	HiSeq X Ten
PRJNA560664	SRR10053015	C175	Shulutangzao	Cultivar	HiSeq X Ten
PRJNA560664	SRR10053016	C176	Cangxianxiaozao	Cultivar	HiSeq X Ten
PRJNA560664	SRR10053018	C177	Xinledazao	Cultivar	HiSeq X Ten
PRJNA560664	SRR10053021	C178	Xianxianlajiaozao	Cultivar	HiSeq X Ten
PRJNA560664	SRR10053022	C179	Xianxianxiaoxiaozao	Cultivar	HiSeq X Ten
PRJNA560664	SRR10053023	C180	Gutouxiaozao	Cultivar	HiSeq X Ten
PRJNA560664	SRR10053025	C181	Gusuxiaozao	Cultivar	HiSeq X Ten
PRJNA560664	SRR10053026	C182	Xincaidayuanfeng	Cultivar	HiSeq X Ten
PRJNA560664	SRR10053027	C183	Xinzhengjidanzao	Cultivar	HiSeq X Ten
PRJNA560664	SRR10053029	C184	Linxianwutouzao	Cultivar	HiSeq X Ten
PRJNA560664	SRR10053032	C185	Yongchengchanghong	Cultivar	HiSeq X Ten
PRJNA560664	SRR10053033	C186	Yongchengyuanhong	Cultivar	HiSeq X Ten
PRJNA560664	SRR10053035	C187	Dalimayazao	Cultivar	HiSeq X Ten
PRJNA560664	SRR10053038	C188	Xingguang	Cultivar	HiSeq X Ten
PRJNA560664	SRR10053042	C189	Guangdongzhenzhuzao	Cultivar	HiSeq X Ten
PRJNA560664	SRR10053044	C190	Shaoguandazao	Cultivar	HiSeq X Ten
PRJNA560664	SRR10053047	C191	Yixianmuzao	Cultivar	HiSeq X Ten
PRJNA560664	SRR10053052	S2	Xinjiangchangyuanzao	Semi-wild	HiSeq X Ten
PRJNA560664	SRR10053055	W3	Wukuzhakexiaozao	Wild	HiSeq X Ten
PRJNA560664	SRR10053057	C192	Gansudiaodiaopo	Cultivar	HiSeq X Ten
PRJNA560664	SRR10053060	C193	Guanyangduanzao	Cultivar	HiSeq X Ten
PRJNA560664	SRR10053065	C194	Hubeipopozao	Cultivar	HiSeq X Ten
PRJNA560664	SRR10053066	C195	Zhongningdiaolingzao	Cultivar	HiSeq X Ten
PRJNA560664	SRR10053067	C196	Ningxiadahongzao	Cultivar	HiSeq X Ten
PRJNA560664	SRR10053068	C197	Gansudongzao	Cultivar	HiSeq X Ten
PRJNA560664	SRR10053069	C198	Hubeilingdangzao	Cultivar	HiSeq X Ten
PRJNA560664	SRR10053071	C199	Yiwumianxuzao	Cultivar	HiSeq X Ten
PRJNA692248	SRR13440571	C200	Qufuhoutouzao	Cultivar	Illumina MiSeq
PRJNA692248	SRR13440572	C201	Neihuangpingguozao	Cultivar	Illumina MiSeq
PRJNA692248	SRR13440573	C202	Songxiandazao	Cultivar	Illumina MiSeq
PRJNA692248	SRR13440574	C203	Puyangxiaozao	Cultivar	Illumina MiSeq
PRJNA692248	SRR13440575	C204	Puchengjinzao	Cultivar	Illumina MiSeq
PRJNA692248	SRR13440576	C205	Jiaxianyazao	Cultivar	Illumina MiSeq
PRJNA692248	SRR13440577	C206	Heyanglinglingzao	Cultivar	Illumina MiSeq
PRJNA692248	SRR13440578	C207	Dalilinqinzao	Cultivar	Illumina MiSeq
PRJNA692248	SRR13440579	C208	Jiaxianmidiancuimuzao	Cultivar	Illumina MiSeq
PRJNA692248	SRR13440580	C209	Ningyangxuanlingzao	Cultivar	Illumina MiSeq
PRJNA692248	SRR13440581	C210	Taigudundunzao	Cultivar	Illumina MiSeq
PRJNA692248	SRR13440582	C211	Tengzhoudamaya	Cultivar	Illumina MiSeq
PRJNA692248	SRR13440583	C212	Zaozhuanghuluchanghong	Cultivar	Illumina MiSeq
PRJNA692248	SRR13440584	C213	Lelingchangmuzao	Cultivar	Illumina MiSeq
PRJNA692248	SRR13440585	C214	Taiansuyuanling	Cultivar	Illumina MiSeq
PRJNA692248	SRR13440586	C215	Yuanling No.1	Cultivar	Illumina MiSeq
PRJNA692248	SRR13440587	C216	Lelingwuhexiaozao	Cultivar	Illumina MiSeq
PRJNA692248	SRR13440588	C217	Dalibashenghu	Cultivar	Illumina MiSeq
PRJNA692248	SRR13440589	C218	Daligedazao	Cultivar	Illumina MiSeq
PRJNA692248	SRR13440590	C219	Binxiansuangedazao	Cultivar	Illumina MiSeq
PRJNA692248	SRR13440591	C220	Binxianjinzao	Cultivar	Illumina MiSeq
PRJNA692248	SRR13440592	C221	Xiangfenguantanzao	Cultivar	Illumina MiSeq
PRJNA692248	SRR13440593	C222	Binxianyuanzao	Cultivar	Illumina MiSeq
PRJNA692248	SRR13440595	C223	Yanchuandieyazao	Cultivar	Illumina MiSeq
PRJNA692248	SRR13440596	C224	Neihuangbianhesuan	Cultivar	Illumina MiSeq
PRJNA692248	SRR13440597	C225	Anyangtuanzao	Cultivar	Illumina MiSeq
PRJNA692248	SRR13440598	C226	Zhenpingguangyangzao	Cultivar	Illumina MiSeq
PRJNA692248	SRR13440599	C227	Lingbaodazao	Cultivar	Illumina MiSeq
PRJNA692248	SRR13440600	C228	Puyangsanbianhong	Cultivar	Illumina MiSeq
PRJNA692248	SRR13440601	C229	Xinzhenghuizao	Cultivar	Illumina MiSeq
PRJNA692248	SRR13440602	C230	Cangxianjinsixiaozao	Cultivar	Illumina MiSeq
PRJNA692248	SRR13440603	C231	Yunchengxiangzao	Cultivar	Illumina MiSeq
PRJNA692248	SRR13440604	C232	Xianxianyuanxiaozao	Cultivar	Illumina MiSeq
PRJNA692248	SRR13440605	C233	Xianxianmianzao	Cultivar	Illumina MiSeq
PRJNA692248	SRR13440606	C234	Hetaowen	Cultivar	Illumina MiSeq
PRJNA692248	SRR13440607	C235	Linyilajiaozao	Cultivar	Illumina MiSeq
PRJNA692248	SRR13440608	C236	Zanhuangchangzao	Cultivar	Illumina MiSeq
PRJNA692248	SRR13440609	C237	Yutianxiaozao	Cultivar	Illumina MiSeq
PRJNA692248	SRR13440610	C238	Tengzhouchanghong	Cultivar	Illumina MiSeq
PRJNA692248	SRR13440612	C239	Yanchuanbaizao	Cultivar	Illumina MiSeq
PRJNA692248	SRR13440613	C240	Yanchuanniunaicuizao	Cultivar	Illumina MiSeq
PRJNA692248	SRR13440614	C241	Pinglujianzao	Cultivar	Illumina MiSeq
PRJNA692248	SRR13440615	C242	Daliganweiba	Cultivar	Illumina MiSeq
PRJNA692248	SRR13440616	C243	Daliyuanzao	Cultivar	Illumina MiSeq
PRJNA692248	SRR13440617	C244	Zaoqiangmalianxiaozao	Cultivar	Illumina MiSeq
PRJNA692248	SRR13440618	C245	Binxianheigeda	Cultivar	Illumina MiSeq
PRJNA692248	SRR13440619	C246	Puchengmianzao	Cultivar	Illumina MiSeq
PRJNA692248	SRR13440620	C247	Dalijidanzao	Cultivar	Illumina MiSeq
PRJNA692248	SRR13440621	C248	Dalixiaodongdong	Cultivar	Illumina MiSeq
PRJNA692248	SRR13440622	C249	Guantan No.1	Cultivar	Illumina MiSeq
PRJNA692248	SRR13440623	C250	Xinzhengqitoubai	Cultivar	Illumina MiSeq
PRJNA692248	SRR13440624	C251	Zhenpingtailihong	Cultivar	Illumina MiSeq
PRJNA692248	SRR13440625	C252	Hongzhaocuizao	Cultivar	Illumina MiSeq
PRJNA692248	SRR13440626	C253	Xinzhengdamaya	Cultivar	Illumina MiSeq
PRJNA692248	SRR13440627	C254	Huanghuadongzao	Cultivar	Illumina MiSeq
PRJNA692248	SRR13440628	C255	Shandonglizao	Cultivar	Illumina MiSeq
PRJNA692248	SRR13440629	C256	Tongbaidazao	Cultivar	Illumina MiSeq
PRJNA692248	SRR13440630	C257	Xinzhengjixinzao	Cultivar	Illumina MiSeq
PRJNA692248	SRR13440631	S3	Xianxiansuanzao	Semi-wild	Illumina MiSeq
PRJNA692248	SRR13440632	S4	Taigudasuanzao	Semi-wild	Illumina MiSeq
PRJNA692248	SRR13440633	C258	Shenxianchuanganzao	Cultivar	Illumina MiSeq
PRJNA692248	SRR13440634	C259	Zaoqiangpozao	Cultivar	Illumina MiSeq
PRJNA692248	SRR13440635	C260	Xuechengdongzao	Cultivar	Illumina MiSeq
PRJNA692248	SRR13440636	C261	Yongjihamazao	Cultivar	Illumina MiSeq
PRJNA692248	SRR13440637	C262	Xianxianmuzao	Cultivar	Illumina MiSeq
PRJNA692248	SRR13440638	C263	Cangxiantunzizao	Cultivar	Illumina MiSeq
PRJNA692248	SRR13440639	C264	Taigulinglingzao	Cultivar	Illumina MiSeq
PRJNA692248	SRR13440640	C265	Xiaxianziyuanzao	Cultivar	Illumina MiSeq
PRJNA692248	SRR13440641	C266	Linfentuanzao	Cultivar	Illumina MiSeq
PRJNA692248	SRR13440642	C267	Jishanchangzao	Cultivar	Illumina MiSeq
PRJNA692248	SRR13440643	C268	Jiaochengtiansuanzao	Cultivar	Illumina MiSeq
PRJNA692248	SRR13440644	C269	Jiaochengdongzao	Cultivar	Illumina MiSeq
PRJNA692248	SRR13440645	C270	Pingshunbenzao	Cultivar	Illumina MiSeq
PRJNA692248	SRR13440646	C271	Zhongyangtuanzao	Cultivar	Illumina MiSeq
PRJNA692248	SRR13440647	C272	Linfenzhenhulu	Cultivar	Illumina MiSeq
PRJNA692248	SRR13440648	C273	Zanhuangdazao	Cultivar	Illumina MiSeq
PRJNA692248	SRR13440649	C274	Zhongyangmuzao	Cultivar	Illumina MiSeq
PRJNA692248	SRR13440650	C275	Pingshunjunzao	Cultivar	Illumina MiSeq
PRJNA692248	SRR13440651	C276	Pingyaokudongzao	Cultivar	Illumina MiSeq
PRJNA692248	SRR13440652	C277	Jiaochengjunzao	Cultivar	Illumina MiSeq
PRJNA692248	SRR13440653	C278	Hongzhaoshiyuehong	Cultivar	Illumina MiSeq
PRJNA692248	SRR13440654	C279	Xiangfenyazao	Cultivar	Illumina MiSeq
PRJNA692248	SRR13440655	C280	Jishanbanzao	Cultivar	Illumina MiSeq
PRJNA692248	SRR13440660	C281	Hongzhaohuluzao	Cultivar	Illumina MiSeq
PRJNA692248	SRR13440671	C282	Jishanyuanzao	Cultivar	Illumina MiSeq
PRJNA692248	SRR13440672	C283	Taigudongzizao	Cultivar	Illumina MiSeq
PRJNA692248	SRR13440683	C284	Xiangfenyuanzao	Cultivar	Illumina MiSeq
PRJNA692248	SRR13440685	S5	Jinancuisuanzao	Semi-wild	Illumina MiSeq
PRJNA692248	SRR13440686	C285	Lingbaoyuanzao	Cultivar	Illumina MiSeq
PRJNA692248	SRR13440687	C286	Wulongzhuyaozao	Cultivar	Illumina MiSeq
PRJNA692248	SRR13440688	S6	Qingjianlaoyasuanzao	Semi-wild	Illumina MiSeq
PRJNA692248	SRR13440689	S7	Jiaxiandayesuanzao	Semi-wild	Illumina MiSeq
PRJNA692248	SRR13440690	S8	Yanchuanlaoyasuanzao	Semi-wild	Illumina MiSeq
PRJNA692248	SRR13440691	S9	Jiaxianguodongxingsuanzao	Semi-wild	Illumina MiSeq
PRJNA692248	SRR13440692	S10	Tiansuanzao	Semi-wild	Illumina MiSeq
PRJNA692248	SRR13440693	S11	Jiaxiantuansuanzao	Semi-wild	Illumina MiSeq
PRJNA692248	SRR13440694	C287	Taiguhupingsuan	Cultivar	Illumina MiSeq
PRJNA692248	SRR13440695	W4	Qingjiansuanzao	Wild	Illumina MiSeq
PRJNA692248	SRR13440699	C288	Suanpoyi	Cultivar	Illumina MiSeq
PRJNA692248	SRR13440700	C289	Yanliangcuizao	Cultivar	Illumina MiSeq
PRJNA692248	SRR13440701	C290	Ankangmizao	Cultivar	Illumina MiSeq
PRJNA692248	SRR13440702	C291	Lengbaiyu	Cultivar	Illumina MiSeq
PRJNA692248	SRR13440703	C292	Jianghuai No.1	Cultivar	Illumina MiSeq
PRJNA692248	SRR13440704	C293	Jing60	Cultivar	Illumina MiSeq
PRJNA692248	SRR13440705	C294	Pingyaodazao	Cultivar	Illumina MiSeq
PRJNA692248	SRR13440706	C295	Lingwuchangzao	Cultivar	Illumina MiSeq
PRJNA692248	SRR13440708	C296	Yanchuangoutouzao	Cultivar	Illumina MiSeq
PRJNA692248	SRR13440709	C297	Yanliangxiangzao	Cultivar	Illumina MiSeq
PRJNA692248	SRR13440710	C298	Jiaxianchangzao	Cultivar	Illumina MiSeq
PRJNA692248	SRR13440711	C299	Qiyuexian	Cultivar	Illumina MiSeq
PRJNA692248	SRR13440712	C300	Puchengzhishezao	Cultivar	Illumina MiSeq
PRJNA692248	SRR13440713	S12	Beijingdalaohuyansuanzao	Semi-wild	Illumina MiSeq
PRJNA692248	SRR13440714	C301	Yanchuantiaozao	Cultivar	Illumina MiSeq
PRJNA692248	SRR13440715	C302	Fulingjidanzao	Cultivar	Illumina MiSeq
PRJNA692248	SRR13440716	C303	Lichengdamazao	Cultivar	Illumina MiSeq
PRJNA692248	SRR13440717	C304	Beijingyingluozao	Cultivar	Illumina MiSeq
PRJNA692248	SRR13440718	C305	Xupujidan	Cultivar	Illumina MiSeq
PRJNA692248	SRR13440719	C306	Xupushatangzao	Cultivar	Illumina MiSeq
PRJNA692248	SRR13440720	C307	Linyijidanzao	Cultivar	Illumina MiSeq
PRJNA692248	SRR13440721	C308	Linyibenzao	Cultivar	Illumina MiSeq
PRJNA692248	SRR13440722	C309	Linyitiansuanzao	Cultivar	Illumina MiSeq
PRJNA692248	SRR13440723	C310	Linfenmugeda	Cultivar	Illumina MiSeq
PRJNA692248	SRR13440724	C311	Wuxiangyazao	Cultivar	Illumina MiSeq
PRJNA692248	SRR13440725	C312	Dingxiangxiaozao	Cultivar	Illumina MiSeq
PRJNA692248	SRR13440726	C313	Lianxiantangzao	Cultivar	Illumina MiSeq
PRJNA692248	SRR13440727	C314	Baodexiaozao	Cultivar	Illumina MiSeq
PRJNA692248	SRR13440728	C315	Lianxianmuzao	Cultivar	Illumina MiSeq
PRJNA692248	SRR13440729	C316	Gendedazao	Cultivar	Illumina MiSeq
PRJNA692248	SRR13440730	C317	Lianxiankulianzao	Cultivar	Illumina MiSeq
PRJNA692248	SRR13440731	S13	Xishuangbannaxiaozao	Semi-wild	Illumina MiSeq
PRJNA692248	SRR13440732	C318	Zunyitianzao	Cultivar	Illumina MiSeq
PRJNA692248	SRR13440733	S14	Akesuxiaozao	Semi-wild	Illumina MiSeq
PRJNA692248	SRR13440734	C319	Zanxindazao	Cultivar	Illumina MiSeq
PRJNA692248	SRR13440735	C320	Chaoyangxiaopingding	Cultivar	Illumina MiSeq
PRJNA692248	SRR13440736	S15	Kudonglexiaozao	Semi-wild	Illumina MiSeq
PRJNA692248	SRR13440737	C321	Chaoyangjianjianzao	Cultivar	Illumina MiSeq
PRJNA692248	SRR13440738	C322	Beijingbenzao	Cultivar	Illumina MiSeq
PRJNA692248	SRR13440739	C323	Chaoyangdajianding	Cultivar	Illumina MiSeq
PRJNA692248	SRR13440740	S16	Xinjiangxiaoyuanzao	Semi-wild	Illumina MiSeq
PRJNA692248	SRR13440741	C324	Chaoyangxiaoyuanling	Cultivar	Illumina MiSeq
PRJNA692248	SRR13440742	C325	Minqinxiaozao	Cultivar	Illumina MiSeq
PRJNA692248	SRR13440743	C326	Dunhuangdazao	Cultivar	Illumina MiSeq
PRJNA692248	SRR13440744	S17	Kashigedongxiaozao	Semi-wild	Illumina MiSeq
PRJNA692248	SRR13440745	C327	Linzedazao	Cultivar	Illumina MiSeq
PRJNA692248	SRR13440746	C328	Linzexiaozao	Cultivar	Illumina MiSeq
PRJNA692248	SRR13440747	C329	Guanyangdongzao	Cultivar	Illumina MiSeq
PRJNA692248	SRR13440748	C330	Guanyangchangzao	Cultivar	Illumina MiSeq
PRJNA692248	SRR13440749	C331	Beijingpaopaozaohong	Cultivar	Illumina MiSeq
PRJNA692248	SRR13440750	C332	Nanjingyazao	Cultivar	Illumina MiSeq
PRJNA692248	SRR13440751	C333	Nanjingzao	Cultivar	Illumina MiSeq
PRJNA692248	SRR13440752	C334	Sunanbaipuzao	Cultivar	Illumina MiSeq
PRJNA692248	SRR13440753	C335	Zhongningxiaoyuanzao	Cultivar	Illumina MiSeq
PRJNA692248	SRR13440754	C336	Xuanchengjianzao	Cultivar	Illumina MiSeq
PRJNA692248	SRR13440755	C337	Langxiniunaizao	Cultivar	Illumina MiSeq
PRJNA692248	SRR13440756	C338	Shexianmazao	Cultivar	Illumina MiSeq
PRJNA692248	SRR13440757	C339	Yiwudazao	Cultivar	Illumina MiSeq
PRJNA692248	SRR13440758	C340	Lanximazao	Cultivar	Illumina MiSeq
PRJNA692248	SRR13440759	C341	Xupumuzao	Cultivar	Illumina MiSeq
PRJNA692248	SRR13440760	C342	Baodeyouzao	Cultivar	Illumina MiSeq
PRJNA692248	SRR13440761	C343	Xupuxiangzao	Cultivar	Illumina MiSeq
PRJNA692248	SRR13440762	C344	Xupumizao	Cultivar	Illumina MiSeq
PRJNA692248	SRR13440763	C345	Xupuxiaoguosuanpan	Cultivar	Illumina MiSeq
PRJNA692248	SRR13440764	C346	Xuputiansuanzao	Cultivar	Illumina MiSeq
PRJNA692248	SRR13440765	C347	Ruchengzao	Cultivar	Illumina MiSeq
PRJNA692248	SRR13440766	C348	Xupuchengtuozao	Cultivar	Illumina MiSeq
PRJNA692248	SRR13440767	C349	Hengyangzhenzhuzao	Cultivar	Illumina MiSeq
PRJNA692248	SRR13440768	C350	Xuputangzao	Cultivar	Illumina MiSeq
PRJNA692248	SRR13440769	C351	Tianjingagazao	Cultivar	Illumina MiSeq
PRJNA692248	SRR13440770	C352	Tianjinkuaizao	Cultivar	Illumina MiSeq
PRJNA692248	SRR13440771	C353	Lichengxiaozao	Cultivar	Illumina MiSeq
PRJNA692248	SRR13440772	C354	Beijinglangjiayuanzao	Cultivar	Illumina MiSeq
PRJNA692248	SRR13440773	C355	Miyunxiaozao	Cultivar	Illumina MiSeq
PRJNA692248	SRR13440774	C356	Beijingjidanzao	Cultivar	Illumina MiSeq
PRJNA692248	SRR13440775	C357	Xiangshanxiaobaizao	Cultivar	Illumina MiSeq
PRJNA692248	SRR13440776	C358	Qingyunxiaolizao	Cultivar	Illumina MiSeq
PRJNA692248	SRR13440777	C359	Baodingbanzao	Cultivar	Illumina MiSeq
PRJNA692248	SRR13440778	C360	Zanhuangchangzao	Cultivar	Illumina MiSeq
PRJNA692248	SRR13440779	C361	Beibeixiaozao	Cultivar	Illumina MiSeq
PRJNA692248	SRR13440780	C362	Tengzhouluodihong	Cultivar	Illumina MiSeq
PRJNA692248	SRR13440782	C363	Taigulangzao	Cultivar	Illumina MiSeq
PRJNA692248	SRR13440783	C364	Yucituanzao	Cultivar	Illumina MiSeq
PRJCA049993	C002	C365	Dabailing	Cultivar	DNBSEQ-T7
PRJCA049993	C004	C366	Junyou No.2	Cultivar	DNBSEQ-T7
PRJCA049993	C005	C367	Dalilongzao	Cultivar	DNBSEQ-T7
PRJCA049993	C007	C368	Yuhong	Cultivar	DNBSEQ-T7
PRJCA049993	C008	C369	Jincuimi	Cultivar	DNBSEQ-T7
PRJCA049993	C009	C370	Saimisu No.1	Cultivar	DNBSEQ-T7
PRJCA049993	C010	C371	Damiwang	Cultivar	DNBSEQ-T7
PRJCA049993	C011	C372	Jingcang No.8	Cultivar	DNBSEQ-T7
PRJCA049993	C012	C373	Zaocuiwang	Cultivar	DNBSEQ-T7
PRJCA049993	C013	C374	Yingqiuhong	Cultivar	DNBSEQ-T7
PRJCA049993	C014	C375	Xiangcui	Cultivar	DNBSEQ-T7
PRJCA049993	C015	C376	Jinmangguozao	Cultivar	DNBSEQ-T7
PRJCA049993	C016	C377	Jingcang No.6	Cultivar	DNBSEQ-T7
PRJCA049993	C017	C378	Longpandongzao	Cultivar	DNBSEQ-T7
PRJCA049993	C018	C379	Jingzao No.39	Cultivar	DNBSEQ-T7
PRJCA049993	C019	C380	Yushuai	Cultivar	DNBSEQ-T7
PRJCA049993	C020	C381	Chenguang	Cultivar	DNBSEQ-T7
PRJCA049993	C024	C382	Fengtaixiaolingzao	Cultivar	DNBSEQ-T7
PRJCA049993	C025	C383	Wutouzao	Cultivar	DNBSEQ-T7
PRJCA049993	C027	C384	Zaocuimi	Cultivar	DNBSEQ-T7
PRJCA049993	C028	C385	Lantiandazao	Cultivar	DNBSEQ-T7
PRJCA049993	C029	C386	Shaoguanbaizao	Cultivar	DNBSEQ-T7
PRJCA049993	C030	C387	Qingxuyuanzao	Cultivar	DNBSEQ-T7
PRJCA049993	C031	C388	Buluosu	Cultivar	DNBSEQ-T7
PRJCA049993	C033	C389	Jinzandazao	Cultivar	DNBSEQ-T7
PRJCA049993	C034	C390	Beijingzhuizibai	Cultivar	DNBSEQ-T7
PRJCA049993	C035	C391	Deyangguifeizao	Cultivar	DNBSEQ-T7
PRJCA049993	C036	C392	Shanxiniunaizao	Cultivar	DNBSEQ-T7
PRJCA049993	C037	C393	Changyunzao	Cultivar	DNBSEQ-T7
PRJCA049993	C038	C394	Qiumeizao	Cultivar	DNBSEQ-T7
PRJCA049993	C039	C395	Chengwudongzao	Cultivar	DNBSEQ-T7
PRJCA049993	C043	C396	Xiaozizao	Cultivar	DNBSEQ-T7
PRJCA049993	C045	C397	Zanyuzao	Cultivar	DNBSEQ-T7
PRJCA049993	C046	S18	Alaeryuancuizao	Semi-wild	DNBSEQ-T7
PRJCA049993	C048	C398	Yujiao	Cultivar	DNBSEQ-T7
PRJCA049993	C049	C399	Fushuai	Cultivar	DNBSEQ-T7
PRJCA049993	C050	C400	Fuxiang	Cultivar	DNBSEQ-T7
PRJCA049993	C051	C401	Hongguang	Cultivar	DNBSEQ-T7
PRJCA049993	C052	C402	Yulu	Cultivar	DNBSEQ-T7
PRJCA049993	C053	C403	Zanshuo	Cultivar	DNBSEQ-T7
PRJCA049993	C054	C404	Zhongqiuhong	Cultivar	DNBSEQ-T7
PRJCA049993	C055	C405	Rucuimi	Cultivar	DNBSEQ-T7
PRJCA049993	C056	C406	Meimizao	Cultivar	DNBSEQ-T7
PRJCA049993	C057	C407	Zaoqiuhong	Cultivar	DNBSEQ-T7
PRJCA049993	C058	C408	Jingyu No.2	Cultivar	DNBSEQ-T7
PRJCA049993	C059	C409	Lipizao	Cultivar	DNBSEQ-T7
PRJCA049993	C060	C410	Saimisu No.2	Cultivar	DNBSEQ-T7
PRJCA049993	C061	S19	Yechengxiaozao	Semi-wild	DNBSEQ-T7
PRJCA049993	P01	C411	Chahuzao	Cultivar	DNBSEQ-T7
PRJCA049993	P02	C412	Huluzao	Cultivar	DNBSEQ-T7
PRJCA049993	P03	C413	Dashibing	Cultivar	DNBSEQ-T7
PRJCA049993	P04-1	C414	Mopanzao	Cultivar	DNBSEQ-T7
PRJCA049993	P05	C415	Daguosuanpan	Cultivar	DNBSEQ-T7
PRJCA049993	P06	C416	Lajiaozao	Cultivar	DNBSEQ-T7
PRJCA049993	P07	C417	Shidizao	Cultivar	DNBSEQ-T7
PRJCA049993	P08	C418	Yangnaizao	Cultivar	DNBSEQ-T7
PRJCA049993	P09	C419	Guanyinzao	Cultivar	DNBSEQ-T7
PRJCA049993	P10-1	C420	Mayazao	Cultivar	DNBSEQ-T7
PRJCA049993	P11	C421	Jiancuizao	Cultivar	DNBSEQ-T7
PRJCA049993	P12	W5	Shandongsuanzao	Wild	DNBSEQ-T7
PRJCA049993	P13	W6	Xinjiangsuanzao No.1	Wild	DNBSEQ-T7
PRJCA049993	P14	W7	Xinjiangsuanzao No.2	Wild	DNBSEQ-T7
PRJCA049993	P15	C422	Huizao	Cultivar	DNBSEQ-T7
PRJCA049993	P16	C423	Junzao	Cultivar	DNBSEQ-T7
PRJCA049993	P17	C424	Jinsixiaozao	Cultivar	DNBSEQ-T7
PRJCA049993	P18	C425	Jingudazao	Cultivar	DNBSEQ-T7
PRJCA049993	P19	C426	Dongzao	Cultivar	DNBSEQ-T7
PRJCA049993	P20	C427	Lelingwuhexiaozao	Cultivar	DNBSEQ-T7
PRJCA049993	P21	C428	Dayewuhe	Cultivar	DNBSEQ-T7
PRJCA049993	P22	C429	Wuhehong	Cultivar	DNBSEQ-T7
PRJCA049993	P23	C430	Linyilizao	Cultivar	DNBSEQ-T7
PRJCA049993	P24	C431	Fengmiguan	Cultivar	DNBSEQ-T7
PRJCA049993	P25	C432	Fucuimi	Cultivar	DNBSEQ-T7
PRJCA049993	P26-1	C433	Popozao	Cultivar	DNBSEQ-T7
PRJCA049993	P27	C434	Jingcang No.1	Cultivar	DNBSEQ-T7

## Sheet: Table S2
Supplemental Table 2. List of KASP genotyping population material used in this study.
ID	Sample ID	Accession Name	Type
1	C117	Fuyangmayizao	natural populations
2	C214	Taiansuyuanling
3	C228	Puyangsanbianhong
4	C241	Pinglujianzao
5	C250	Xinzhengqitoubai
6	C290	Ankangmizao
7	C291/L	Lengbaiyu
8	C297	Yanliangxiangzao
9	C334	Sunanbaipuzao
10	C338	Shexianmazao
11	C347	Ruchengzao
12	C348	Xupuchengtuozao
13	C362	Tengzhouluodihong
14	C370	Saimisu No.1
15	C373	Zaocuiwang
16	C377	Jingcang No.6
17	C378	Longpandongzao
18	C381	Chenguang
19	C382/F	Fengtaixiaolingzao
20	C391	Deyangguifeizao
21	C412	Huluzao
22	C413	Dashibing
23	C414	Mopanzao
24	C415	Daguosuanpan
25	C416	Lajiaozao
26	C417	Shidizao
27	C418	Yangnaizao
28	C419	Guanyinzao
29	C420	Mayazao
30	C421	Jiancuizao
31	C422/H	Huizao
32	C423/J	Junzao
33	C424	Jinsixiaozao
34	C425	Jingudazao
35	C426	Dongzao
36	C427	Lelingwuhexiaozao
37	C428	Dayewuhe
38	C429	Wuhehong
39	C430	Linyilizao
40	C431	Fengmiguan
41	C432	Fucuimi
42	C433	Popozao
43	C434	Jingcang No.1
44	S12	Beijingdalaohuyansuanzao
45	S13	Xishuangbannaxiaozao
46	W1	Linyizhenzhulongzao
47	18—15	H×J	Hybrid population
48	18—2
49	18—24
50	18—26
51	18—29
52	18—3
53	18—35
54	18—9
55	8—1	F×L
56	8—3
57	9—1
58	9—11
59	9—15
60	9—16
61	9—17
62	9—19
63	9—2
64	9—20
65	9—21
66	9—22
67	9—23
68	9—24
69	9—25
70	9—31
71	9—32
72	9—33
73	9—34
74	9—35
75	9—38
76	9—4
77	9—40
78	9—43
79	9—45
80	9—46
81	9—49
82	9—5
83	9—50
84	9—54
85	9—55
86	9—57
87	9—58
88	9—59
89	9—60
90	9—62
91	9—64
92	9—66
93	9—69
94	9—7
95	9—70
96	9—9

## Sheet: Table S3
Supplemental Table 3. List of 92 core germplasms assessment in this study.
ID	Run Accession	Sample ID	Accession Name
1	SRR10052565	C056	Yucimaohouzao
2	SRR10052591	C071	Shanxihuluzao
3	SRR10052714	C074	Tianjin No.1
4	SRR10052737	C084	Lingbaoling No.1
5	SRR10052738	C085	Guoxingpingguozhuang
6	SRR10052753	C090	Xiangfenmuzao
7	SRR10052760	C092	Taigujixinmi
8	SRR10052772	C094	Taigumeimizao
9	SRR10052893	C116	Yiwue'zizao
10	SRR10052894	C117	Fuyangmayizao
11	SRR10052896	C118	Nanjingmutouzao
12	SRR10052917	C124	Xupujianzao
13	SRR10052921	C126	Kangtouzao
14	SRR10052922	C127	Xupuguanyinzao
15	SRR10052938	C134	Tai'anlingzao
16	SRR10052939	C135	Tai'angedazao
17	SRR10052970	C152	Zaoqiangjunzao
18	SRR10052972	C154	Wudeng
19	SRR10052978	C158	Jinxianmuzao
20	SRR10053057	C192	Gansudiaodiaopo
21	SRR10053069	C198	Hubeilingdangzao
22	SRR13440573	C202	Songxiandazao
23	SRR13440577	C206	Heyanglinglingzao
24	SRR13440578	C207	Dalilinqinzao
25	SRR13440581	C210	Taigudundunzao
26	SRR13440585	C214	Taiansuyuanling
27	SRR13440588	C217	Dalibashenghu
28	SRR13440595	C223	Yanchuandieyazao
29	SRR13440598	C226	Zhenpingguangyangzao
30	SRR13440600	C228	Puyangsanbianhong
31	SRR13440605	C233	Xianxianmianzao
32	SRR13440607	C235	Linyilajiaozao
33	SRR13440614	C241	Pinglujianzao
34	SRR13440623	C250	Xinzhengqitoubai
35	SRR13440624	C251	Zhenpingtailihong
36	SRR13440625	C252	Hongzhaocuizao
37	SRR13440626	C253	Xinzhengdamaya
38	SRR13440628	C255	Shandonglizao
39	SRR13440635	C260	Xuechengdongzao
40	SRR13440643	C268	Jiaochengtiansuanzao
41	SRR13440650	C275	Pingshunjunzao
42	SRR13440672	C283	Taigudongzizao
43	SRR13440686	C285	Lingbaoyuanzao/Lingbaodazao
44	SRR13440687	C286	Wulongzhuyaozao
45	SRR13440699	C288	Suanpoyi
46	SRR13440701	C290	Ankangmizao
47	SRR13440703	C292	Jianghuaiyihao
48	SRR13440709	C297	Yanliangxiangzao
49	SRR13440726	C313	Lianxiantangzao
50	SRR13440735	C320	Chaoyangxiaopingding
51	SRR13440739	C323	Chaoyangdajianding
52	SRR13440741	C324	Chaoyangxiaoyuanling
53	SRR13440748	C330	Guanyangchangzao
54	SRR13440752	C334	Sunanbaipuzao
55	SRR13440756	C338	Shexianmazao
56	SRR13440761	C343	Xupuxiangzao
57	SRR13440765	C347	Ruchengzao
58	SRR13440766	C348	Xupuchengtuozao
59	SRR13440768	C350	Xuputangzao
60	SRR13440772	C354	Beijinglangjiayuanzao
61	SRR13440780	C362	Tengzhouluodihong
62	C009	C370	Saimisu No.1
63	C015	C376	Jinmangguozao
64	C016	C377	Jingcang No.6
65	C019	C380	Yushuai
66	C024	C382	Fengtaixiaolingzao
67	C030	C387	Qingxuyuanzao
68	C035	C391	Deyangguifeizao
69	C037	C393	Changyunzao
70	C043	C396	Xiaozizao
71	C058	C408	Jingyu No.2
72	P08	C418	Yangnaizao
73	P10-1	C420	Mayazao
74	P11	C421	Jiancuizao
75	P17	C424	Jinsixiaozao
76	P21	C428	Dayewuhe
77	P27	C434	Jingcang No.1
78	SRR13440692	S10	Tiansuanzao
79	SRR13440713	S12	Beijingdalaohuyansuanzao
80	SRR13440731	S13	Xishuangbannaxiaozao
81	SRR13440733	S14	Akesuxiaozao
82	SRR13440740	S16	Xinjiangxiaoyuanzao
83	SRR13440632	S4	Taigudasuanzao
84	SRR13440688	S6	Qingjianlaoyasuanzao
85	SRR13440690	S8	Yanchuanlaoyasuanzao
86	SRR13440691	S9	Jiaxianguodongxingsuanzao
87	SRR10052907	W1	Linyizhenzhulongzao
88	SRR10053055	W3	Wukuzhakexiaozao
89	SRR13440695	W4	Qingjiansuanzao
90	P12	W5	Shandongsuanzao
91	P13	W6	Xinjiangsuanzao No.1
92	P14	W7	Xinjiangsuanzao No.2

## Sheet: Table S4
Supplemental Table 4. List of 500 candidate SNP markers in this study.
Marker	Maf	Het	PIC	Missing
Chr01_160134_C_G	0.355435	0.582108	0.495157	0
Chr01_167542_G_A	0.451087	0.563733	0.498651	0
Chr01_173825_C_T	0.457609	0.564924	0.500573	0
Chr01_203208_G_A	0.381522	0.533658	0.45439	0
Chr01_257103_A_G	0.383696	0.5381	0.459291	0
Chr01_267422_G_C	0.365217	0.598828	0.514966	0
Chr01_294933_C_G	0.363043	0.597647	0.513361	0
Chr01_318076_A_G	0.373913	0.535047	0.453074	0
Chr01_391560_C_A	0.483696	0.637401	0.565403	0
Chr01_424860_G_A	0.459783	0.584282	0.517449	0
Chr01_430712_C_T	0.46413	0.625624	0.55399	0
Chr01_501911_C_A	0.457609	0.636115	0.56302	0
Chr01_535449_C_A	0.418478	0.634452	0.55829	0
Chr01_748311_A_G	0.372826	0.601862	0.519355	0
Chr01_817009_A_T	0.409783	0.58551	0.510367	0
Chr01_856970_C_G	0.459783	0.584282	0.517449	0
Chr01_879191_A_G	0.459783	0.601238	0.532149	0
Chr01_1161539_G_T	0.371739	0.596333	0.513332	0
Chr01_1186554_T_C	0.457609	0.55466	0.491811	0
Chr01_1228716_T_C	0.491304	0.61327	0.544401	0
Chr01_1260309_C_T	0.432609	0.543847	0.478107	0
Chr01_1282525_G_A	0.420652	0.586456	0.513389	0
Chr01_1287682_A_C	0.326087	0.576531	0.484165	0
Chr01_1336715_G_A	0.301087	0.540255	0.435689	0
Chr01_1368370_G_T	0.322826	0.575151	0.482162	0
Chr01_1584923_A_G	0.329348	0.593639	0.506312	0
Chr01_1767978_G_A	0.305435	0.581938	0.492999	0
Chr01_1806273_C_T	0.302174	0.580832	0.492315	0
Chr01_1878249_T_C	0.359783	0.565151	0.478353	0
Chr01_2067711_T_C	0.426087	0.618308	0.543555	0
Chr01_2073664_A_G	0.28913	0.55655	0.456954	0
Chr01_2338512_C_T	0.33587	0.542372	0.447398	0
Chr01_2410593_A_C	0.446739	0.590577	0.52132	0
Chr01_2566784_T_C	0.278261	0.551541	0.451216	0
Chr01_2627637_C_T	0.433696	0.615113	0.541555	0
Chr01_2828657_C_G	0.365217	0.555614	0.470274	0
Chr01_7300433_T_C	0.282609	0.521333	0.408139	0
Chr01_15609708_G_A	0.296739	0.545567	0.441802	0
Chr01_35008668_G_T	0.423913	0.541352	0.473928	0
Chr01_35741880_A_G	0.286957	0.554707	0.454468	0
Chr01_35860816_C_T	0.388043	0.536664	0.459381	0
Chr01_43833835_G_A	0.417391	0.611352	0.535828	0
Chr02_26995_T_C	0.378261	0.618828	0.538416	0
Chr02_52338_T_C	0.383696	0.622127	0.542477	0
Chr02_58759_T_C	0.458696	0.570047	0.505094	0
Chr02_65264_G_A	0.465217	0.59241	0.525001	0
Chr02_75775_T_C	0.379348	0.618629	0.538279	0
Chr02_333543_C_T	0.494565	0.60173	0.534518	0
Chr02_442820_A_G	0.36413	0.606172	0.522981	0
Chr02_564732_G_A	0.36087	0.567079	0.480624	0
Chr02_609238_C_T	0.415217	0.620784	0.544535	0
Chr02_711977_T_C	0.331522	0.577439	0.485865	0
Chr02_717341_C_A	0.338043	0.575737	0.484834	0
Chr02_733077_C_T	0.467391	0.592703	0.525444	0
Chr02_743205_A_T	0.459783	0.598554	0.52981	0
Chr02_790871_G_A	0.319565	0.58189	0.490814	0
Chr02_891832_T_A	0.411957	0.556323	0.484263	0
Chr02_931621_C_T	0.368478	0.567193	0.482776	0
Chr02_974387_A_T	0.284783	0.551267	0.44958	0
Chr02_1119070_C_T	0.484783	0.599962	0.532749	0
Chr02_1146139_G_T	0.386957	0.534442	0.456959	0
Chr02_1423071_G_A	0.481522	0.586834	0.52138	0
Chr02_1494711_A_G	0.291304	0.574518	0.486294	0
Chr02_1682473_A_G	0.281522	0.570974	0.489971	0
Chr02_1693585_G_A	0.291304	0.576531	0.490659	0
Chr02_1820905_G_A	0.398913	0.589234	0.511602	0
Chr02_1848840_C_A	0.488043	0.595964	0.529438	0
Chr02_1966451_A_T	0.442391	0.537136	0.474324	0
Chr02_1971509_T_A	0.441304	0.549603	0.484848	0
Chr02_2003165_G_A	0.367391	0.562486	0.477766	0
Chr02_2258519_G_T	0.290217	0.563866	0.46801	0
Chr02_2463702_T_C	0.333696	0.549159	0.454097	0
Chr02_2674264_C_A	0.292391	0.55689	0.457148	0
Chr02_16535007_A_G	0.373913	0.57914	0.496139	0
Chr02_19997340_G_A	0.430435	0.630898	0.555925	0
Chr02_21096361_A_T	0.341304	0.563053	0.471319	0
Chr02_26071635_T_G	0.327174	0.586512	0.496875	0
Chr02_26081289_T_C	0.404348	0.558384	0.484176	0
Chr02_26089064_C_G	0.359783	0.588875	0.503288	0
Chr03_243278_G_A	0.290217	0.54224	0.436781	0
Chr03_251877_G_A	0.290217	0.549915	0.447312	0
Chr03_569828_T_C	0.418478	0.601352	0.526653	0
Chr03_586845_C_T	0.322826	0.573318	0.479871	0
Chr03_621013_A_C	0.348913	0.597439	0.511492	0
Chr03_663576_C_G	0.496739	0.581389	0.517219	0
Chr03_676471_C_A	0.490217	0.578081	0.514296	0
Chr03_681518_G_A	0.476087	0.584868	0.519386	0
Chr03_761812_C_T	0.308696	0.578034	0.486225	0
Chr03_943019_C_A	0.393478	0.612467	0.53339	0
Chr03_979452_C_T	0.298913	0.543034	0.438822	0
Chr03_986458_G_C	0.391304	0.611531	0.532132	0
Chr03_1027518_G_T	0.311957	0.555359	0.456275	0
Chr03_1033247_A_G	0.4	0.617023	0.538871	0
Chr03_1054063_C_A	0.391304	0.616947	0.537698	0
Chr03_1078525_T_C	0.338043	0.595284	0.508294	0
Chr03_1223285_T_G	0.398913	0.53069	0.457405	0
Chr03_6324420_C_A	0.48587	0.637533	0.565575	0
Chr03_10421470_A_G	0.278261	0.528809	0.417586	0
Chr03_11341761_C_G	0.277174	0.55258	0.45326	0
Chr03_13070870_A_C	0.431522	0.562448	0.494125	0
Chr03_24048816_T_A	0.284783	0.523214	0.410984	0
Chr04_414569_T_A	0.277174	0.559329	0.465351	0
Chr04_474434_C_T	0.395652	0.564234	0.487283	0
Chr04_936693_C_T	0.420652	0.586456	0.513389	0
Chr04_1049046_A_C	0.368478	0.601503	0.518337	0
Chr04_1061676_C_A	0.420652	0.5719	0.500263	0
Chr04_1067032_C_T	0.384783	0.586871	0.506297	0
Chr04_1092965_A_G	0.288043	0.567798	0.475369	0
Chr04_1151705_G_C	0.375	0.596947	0.514541	0
Chr04_1252998_G_A	0.279348	0.563053	0.471319	0
Chr04_1295585_C_G	0.43913	0.578601	0.509681	0
Chr04_1314304_G_T	0.458696	0.602382	0.533042	0
Chr04_1342887_C_T	0.481522	0.60379	0.535904	0
Chr04_1362405_G_C	0.469565	0.554641	0.493193	0
Chr04_1403601_C_T	0.278261	0.560766	0.467476	0
Chr04_1448333_T_A	0.382609	0.609461	0.52878	0
Chr04_1501966_G_A	0.323913	0.584991	0.494882	0
Chr04_1507807_C_T	0.409783	0.5588	0.485951	0
Chr04_1518941_G_A	0.440217	0.551106	0.485942	0
Chr04_1579233_A_G	0.468478	0.62827	0.556622	0
Chr04_1637372_G_T	0.321739	0.590208	0.502219	0
Chr04_1650236_C_A	0.341304	0.593535	0.506247	0
Chr04_1773719_A_T	0.292391	0.564357	0.468297	0
Chr04_2050308_A_G	0.383696	0.569197	0.48882	0
Chr04_2061683_G_A	0.376087	0.609868	0.528374	0
Chr04_2112460_T_C	0.491304	0.600274	0.533213	0
Chr04_2179635_C_T	0.468478	0.605113	0.536266	0
Chr04_2198258_G_C	0.383696	0.569197	0.48882	0
Chr04_2405546_C_T	0.470652	0.591673	0.524821	0
Chr04_2558876_T_C	0.417391	0.594745	0.520361	0
Chr04_2582389_A_G	0.357609	0.613809	0.531735	0
Chr04_2713919_A_G	0.482609	0.517703	0.463259	0
Chr04_2732996_A_C	0.4	0.571947	0.495577	0
Chr04_2754106_A_G	0.468478	0.545491	0.485353	0
Chr04_8352732_C_T	0.46413	0.587911	0.521022	0
Chr04_19767972_G_A	0.317391	0.594149	0.509376	0
Chr04_26655254_A_G	0.277174	0.563393	0.473904	0
Chr04_26662106_T_C	0.284783	0.570388	0.482669	0
Chr04_26671434_G_A	0.305435	0.573469	0.479961	0
Chr04_28613605_A_G	0.43913	0.530699	0.468133	0
Chr05_208355_C_A	0.425	0.547004	0.479152	0
Chr05_222292_A_G	0.431522	0.555775	0.488278	0
Chr05_811065_T_C	0.330435	0.553431	0.457939	0
Chr05_840191_C_A	0.420652	0.552561	0.483031	0
Chr05_845702_G_A	0.425	0.553904	0.485224	0
Chr05_951567_G_A	0.328261	0.566011	0.471838	0
Chr05_957161_G_A	0.370652	0.590444	0.506979	0
Chr05_996161_C_T	0.390217	0.590539	0.511048	0
Chr05_1072293_C_T	0.495652	0.627108	0.556516	0
Chr05_1113882_T_A	0.318478	0.558006	0.460588	0
Chr05_1138150_G_C	0.447826	0.605491	0.534609	0
Chr05_1348523_A_C	0.494565	0.63965	0.567605	0
Chr05_1408615_A_G	0.490217	0.628006	0.55723	0
Chr05_1415840_T_C	0.284783	0.540605	0.434255	0
Chr05_1441720_C_T	0.301087	0.577476	0.487014	0
Chr05_2223717_C_T	0.373913	0.605227	0.523104	0
Chr05_2230372_T_C	0.432609	0.613715	0.540133	0
Chr05_2246549_G_C	0.36413	0.619688	0.539013	0
Chr05_2356949_C_G	0.415217	0.523733	0.456117	0
Chr05_2641168_C_T	0.48587	0.661597	0.58764	0
Chr05_2699352_C_T	0.280435	0.521805	0.408388	0
Chr05_2743655_C_A	0.434783	0.586323	0.515779	0
Chr05_3551936_T_C	0.36087	0.534745	0.448157	0
Chr05_4202876_T_C	0.421739	0.585406	0.512644	0
Chr05_7169799_A_G	0.278261	0.545567	0.441802	0
Chr05_8925392_A_G	0.41087	0.526011	0.45687	0
Chr05_13585127_C_T	0.28587	0.520482	0.407691	0
Chr05_14648703_C_T	0.475	0.583242	0.517925	0
Chr05_20997704_A_C	0.454348	0.584839	0.517301	0
Chr05_21453030_C_G	0.475	0.631011	0.559397	0
Chr05_27581763_A_G	0.423913	0.649263	0.573836	0
Chr05_28065782_T_G	0.495652	0.51827	0.464267	0
Chr05_28843418_C_G	0.330435	0.57173	0.478923	0
Chr05_29936266_A_G	0.331522	0.567136	0.473752	0
Chr06_822640_C_T	0.390217	0.580369	0.501197	0
Chr06_851716_T_C	0.371739	0.596333	0.513332	0
Chr06_885030_C_T	0.379348	0.58793	0.506183	0
Chr06_1001342_T_G	0.377174	0.586871	0.504655	0
Chr06_1132873_T_C	0.304348	0.539291	0.435157	0
Chr06_1396352_T_C	0.440217	0.5919	0.521567	0
Chr06_1542780_C_G	0.377174	0.620388	0.540102	0
Chr06_1619968_G_A	0.282609	0.540643	0.434275	0
Chr06_1735760_C_T	0.473913	0.565482	0.502754	0
Chr06_1838700_A_G	0.344565	0.581938	0.492999	0
Chr06_1900571_T_A	0.432609	0.550917	0.484262	0
Chr06_1950684_T_A	0.372826	0.620803	0.540392	0
Chr06_1958296_G_A	0.367391	0.617353	0.536149	0
Chr06_1982746_G_C	0.348913	0.604905	0.520575	0
Chr06_1993529_T_C	0.379348	0.621446	0.541429	0
Chr06_2666629_C_A	0.319565	0.538025	0.437592	0
Chr06_2721120_C_T	0.353261	0.535208	0.44589	0
Chr06_2768938_C_T	0.391304	0.53982	0.463355	0
Chr06_2816241_G_A	0.391304	0.609612	0.530183	0
Chr06_2822407_T_C	0.392391	0.61294	0.533719	0
Chr06_2836651_A_T	0.332609	0.544386	0.448563	0
Chr06_4674208_T_C	0.392391	0.641767	0.565845	0
Chr06_11612704_C_T	0.498913	0.56173	0.500651	0
Chr06_23900035_G_A	0.293478	0.539698	0.433758	0
Chr06_23987599_G_A	0.336957	0.549972	0.455922	0
Chr06_24013041_C_T	0.281522	0.523922	0.411359	0
Chr06_25692727_T_G	0.379348	0.555378	0.474305	0
Chr06_31030961_T_C	0.333696	0.587779	0.498695	0
Chr06_31654076_A_G	0.328261	0.538667	0.440964	0
Chr06_32096649_A_G	0.295652	0.569008	0.474861	0
Chr07_32751_T_G	0.379348	0.592561	0.510852	0
Chr07_39078_C_T	0.377174	0.595907	0.513854	0
Chr07_45935_C_T	0.371739	0.60034	0.51757	0
Chr07_89088_C_T	0.384783	0.593989	0.513354	0
Chr07_128005_A_G	0.413043	0.607675	0.53169	0
Chr07_143114_T_C	0.406522	0.607524	0.530505	0
Chr07_153253_T_C	0.423913	0.613422	0.5387	0
Chr07_227639_T_C	0.426087	0.614074	0.539604	0
Chr07_235276_G_A	0.417391	0.615586	0.539837	0
Chr07_262154_G_A	0.421739	0.608289	0.533608	0
Chr07_273819_G_A	0.443478	0.635879	0.561776	0
Chr07_280466_G_T	0.423913	0.617656	0.542665	0
Chr07_287456_T_C	0.433696	0.632637	0.557885	0
Chr07_301510_G_A	0.36413	0.562127	0.476481	0
Chr07_307774_C_T	0.495652	0.594792	0.528599	0
Chr07_340127_T_C	0.388043	0.571181	0.491857	0
Chr07_350980_A_T	0.421739	0.608289	0.533608	0
Chr07_364613_C_T	0.395652	0.57017	0.492837	0
Chr07_397215_G_A	0.363043	0.551493	0.465495	0
Chr07_419639_C_T	0.383696	0.569197	0.48882	0
Chr07_462290_A_G	0.376087	0.569716	0.487316	0
Chr07_467657_G_A	0.423913	0.60896	0.534553	0
Chr07_479952_C_T	0.402174	0.57569	0.499581	0
Chr07_492919_T_C	0.371739	0.570236	0.486687	0
Chr07_496473_A_G	0.418478	0.577193	0.504571	0
Chr07_507056_C_T	0.368478	0.57759	0.493284	0
Chr07_513582_G_A	0.421739	0.603601	0.529265	0
Chr07_540545_C_T	0.421739	0.614896	0.539782	0
Chr07_551960_G_T	0.423913	0.611219	0.536649	0
Chr07_557095_T_C	0.423913	0.611219	0.536649	0
Chr07_575076_G_T	0.482609	0.638223	0.566108	0
Chr07_632844_A_G	0.461957	0.640198	0.567019	0
Chr07_638057_G_C	0.46087	0.597363	0.52888	0
Chr07_694574_G_A	0.490217	0.623715	0.553467	0
Chr07_738091_A_C	0.468478	0.579423	0.514146	0
Chr07_779739_C_G	0.422826	0.618346	0.543174	0
Chr07_863596_A_C	0.477174	0.633166	0.561408	0
Chr07_897661_T_C	0.407609	0.604603	0.527884	0
Chr07_902796_G_A	0.479348	0.586664	0.521118	0
Chr07_910239_A_G	0.38913	0.545595	0.468036	0
Chr07_924531_A_C	0.403261	0.611541	0.533897	0
Chr07_1148658_T_G	0.430435	0.613119	0.539302	0
Chr07_1267569_C_T	0.352174	0.529754	0.440008	0
Chr07_1270809_G_A	0.31413	0.565113	0.468738	0
Chr07_1308407_T_G	0.445652	0.621238	0.548491	0
Chr07_1319640_C_A	0.344565	0.589612	0.501846	0
Chr07_1355397_A_C	0.351087	0.572694	0.484088	0
Chr07_1454292_T_C	0.4	0.577656	0.500909	0
Chr07_1479793_T_G	0.492391	0.630142	0.559146	0
Chr07_1486196_C_T	0.490217	0.621484	0.551517	0
Chr07_1598017_G_A	0.302174	0.574253	0.481624	0
Chr07_1630821_G_T	0.323913	0.558526	0.462247	0
Chr07_1642512_T_A	0.331522	0.557873	0.463196	0
Chr07_1666531_G_A	0.492391	0.614527	0.54551	0
Chr07_1674579_T_G	0.461957	0.643355	0.569922	0
Chr07_1729669_A_C	0.423913	0.56827	0.497709	0
Chr07_1749078_A_G	0.380435	0.566238	0.485088	0
Chr07_1780470_C_T	0.302174	0.560558	0.462057	0
Chr07_1787603_T_C	0.334783	0.534414	0.438531	0
Chr07_1855351_A_C	0.347826	0.578686	0.489934	0
Chr07_1870883_C_T	0.468478	0.634112	0.561849	0
Chr07_2106695_T_C	0.375	0.592656	0.510104	0
Chr07_2125147_C_T	0.33587	0.555794	0.461976	0
Chr07_2171214_T_C	0.46413	0.609612	0.539852	0
Chr07_2287974_A_C	0.278261	0.5588	0.463738	0
Chr07_2363695_C_G	0.43587	0.596248	0.524787	0
Chr07_2457030_G_A	0.438043	0.582807	0.513202	0
Chr07_2470159_A_T	0.333696	0.590936	0.502675	0
Chr07_2507594_T_G	0.321739	0.552297	0.454523	0
Chr07_2539626_C_T	0.302174	0.532665	0.426601	0
Chr07_2546104_A_T	0.43587	0.606418	0.533924	0
Chr07_2551405_C_A	0.470652	0.619953	0.549386	0
Chr07_2604509_T_C	0.463043	0.608204	0.53853	0
Chr07_2649850_T_C	0.483696	0.606569	0.538391	0
Chr07_2655203_A_G	0.454348	0.569291	0.503887	0
Chr07_2708591_A_G	0.36413	0.567552	0.481973	0
Chr07_2727296_T_C	0.366304	0.568724	0.483738	0
Chr07_2780140_T_C	0.309783	0.569064	0.473636	0
Chr07_6546237_G_C	0.396739	0.529802	0.455902	0
Chr07_7724889_T_C	0.454348	0.566011	0.501071	0
Chr07_8004169_T_G	0.46413	0.584943	0.518469	0
Chr07_12819152_G_A	0.304348	0.579509	0.489359	0
Chr07_21692324_A_C	0.459783	0.555019	0.492403	0
Chr08_14230_A_T	0.357609	0.578837	0.492104	0
Chr08_19703_C_T	0.453261	0.619537	0.54769	0
Chr08_356456_A_C	0.444565	0.622051	0.54912	0
Chr08_450169_C_A	0.341304	0.590208	0.502219	0
Chr08_456883_A_C	0.434783	0.551493	0.485213	0
Chr08_604063_T_G	0.361957	0.578932	0.493162	0
Chr08_615478_T_C	0.280435	0.556106	0.458111	0
Chr08_645001_T_A	0.348913	0.568989	0.479598	0
Chr08_701072_C_T	0.345652	0.572892	0.483103	0
Chr08_805372_G_T	0.288043	0.546248	0.442179	0
Chr08_829832_C_A	0.352174	0.576834	0.488789	0
Chr08_835169_A_T	0.454348	0.620832	0.548947	0
Chr08_1096769_C_T	0.35	0.531682	0.441148	0
Chr08_1124724_T_C	0.373913	0.59535	0.512687	0
Chr08_1235191_G_A	0.351087	0.565321	0.476228	0
Chr08_1301287_A_T	0.326087	0.586512	0.496875	0
Chr08_1459582_G_A	0.490217	0.516059	0.462277	0
Chr08_1525428_G_A	0.41087	0.56396	0.490891	0
Chr08_1566433_A_G	0.277174	0.538629	0.431522	0
Chr08_1572516_G_C	0.293478	0.567221	0.472552	0
Chr08_1613684_A_G	0.367391	0.585369	0.501048	0
Chr08_1625773_A_T	0.375	0.596947	0.514541	0
Chr08_1741951_C_T	0.36087	0.592552	0.507462	0
Chr08_1793124_T_C	0.478261	0.559055	0.497649	0
Chr08_1912662_A_C	0.381522	0.53018	0.451127	0
Chr08_1925262_A_T	0.291304	0.559896	0.461676	0
Chr08_1930797_G_C	0.392391	0.548667	0.471883	0
Chr08_1939431_G_T	0.381522	0.553336	0.473005	0
Chr08_2016906_A_G	0.295652	0.563488	0.466468	0
Chr08_2028569_C_T	0.294565	0.566153	0.470647	0
Chr08_2043123_T_C	0.480435	0.591181	0.525034	0
Chr08_2055599_A_G	0.492391	0.596134	0.529694	0
Chr08_2080640_A_G	0.393478	0.619575	0.540678	0
Chr08_2088994_G_A	0.434783	0.537127	0.47275	0
Chr08_2118044_C_T	0.365217	0.588667	0.50407	0
Chr08_2139728_T_C	0.438043	0.644206	0.569334	0
Chr08_2145014_C_T	0.41413	0.563526	0.491278	0
Chr08_2184876_A_G	0.394565	0.546285	0.470329	0
Chr08_2191606_G_A	0.394565	0.546285	0.470329	0
Chr08_2313984_G_A	0.334783	0.548544	0.45374	0
Chr08_2332677_T_G	0.316304	0.585662	0.496349	0
Chr08_2344950_C_A	0.421739	0.640274	0.564388	0
Chr08_2350993_C_T	0.291304	0.571994	0.481425	0
Chr08_2417163_A_G	0.302174	0.544527	0.441225	0
Chr08_2499053_G_A	0.290217	0.526626	0.416422	0
Chr08_2517264_T_C	0.470652	0.549405	0.488877	0
Chr08_2523675_G_A	0.363043	0.578336	0.492787	0
Chr08_2692024_C_G	0.390217	0.572146	0.49333	0
Chr08_4052324_A_G	0.415217	0.652136	0.577666	0
Chr08_7775528_A_G	0.356522	0.593989	0.508384	0
Chr08_7950083_A_G	0.348913	0.529423	0.438457	0
Chr08_11826951_T_C	0.284783	0.573223	0.490499	0
Chr08_11955821_A_G	0.359783	0.567779	0.481057	0
Chr08_18836441_C_T	0.420652	0.565681	0.494699	0
Chr08_21342870_C_T	0.318478	0.535888	0.434847	0
Chr08_29013500_A_G	0.396739	0.618384	0.539836	0
Chr09_121916_G_T	0.345652	0.565775	0.475345	0
Chr09_198124_T_C	0.348913	0.564017	0.474282	0
Chr09_327929_A_G	0.348913	0.566531	0.476964	0
Chr09_345178_T_C	0.356522	0.547836	0.459745	0
Chr09_386153_A_C	0.344565	0.566323	0.475676	0
Chr09_431697_T_A	0.352174	0.564688	0.475843	0
Chr09_437303_T_G	0.477174	0.570784	0.507488	0
Chr09_491444_T_C	0.348913	0.566531	0.476964	0
Chr09_527846_T_C	0.341304	0.555425	0.463046	0
Chr09_580794_G_A	0.33587	0.563166	0.470154	0
Chr09_592415_A_T	0.392391	0.527968	0.452798	0
Chr09_722510_A_G	0.345652	0.563289	0.472665	0
Chr09_728004_A_G	0.331522	0.542278	0.445932	0
Chr09_785720_G_A	0.280435	0.540605	0.434255	0
Chr09_916948_T_C	0.326087	0.566654	0.472218	0
Chr09_1167159_C_G	0.491304	0.518157	0.464065	0
Chr09_1241160_A_C	0.404348	0.579357	0.50349	0
Chr09_1379184_A_G	0.319565	0.54328	0.443583	0
Chr09_1386197_C_T	0.307609	0.547647	0.446042	0
Chr09_1428376_C_G	0.433696	0.566285	0.497916	0
Chr09_1535195_T_C	0.306522	0.556399	0.456868	0
Chr09_1756633_T_G	0.388043	0.54345	0.465697	0
Chr09_1799831_T_C	0.408696	0.563176	0.489649	0
Chr09_1860821_C_A	0.278261	0.554187	0.455606	0
Chr09_1889651_G_A	0.291304	0.558374	0.459411	0
Chr09_1944977_G_T	0.356522	0.57225	0.484892	0
Chr09_2132751_G_A	0.365217	0.527117	0.442295	0
Chr09_2157127_T_C	0.296739	0.539045	0.433401	0
Chr09_2272219_C_T	0.341304	0.5981	0.511916	0
Chr09_2282919_T_C	0.401087	0.614641	0.53664	0
Chr09_2305371_T_C	0.391304	0.611531	0.532132	0
Chr09_2320830_C_T	0.392391	0.61294	0.533719	0
Chr09_2327221_G_A	0.393478	0.610548	0.531451	0
Chr09_2475909_A_C	0.363043	0.578336	0.492787	0
Chr09_2482155_G_C	0.372826	0.566701	0.483466	0
Chr09_2609642_G_A	0.484783	0.55603	0.495491	0
Chr09_2679928_A_G	0.343478	0.599471	0.513681	0
Chr09_2748718_A_G	0.345652	0.58362	0.495084	0
Chr09_2774862_G_A	0.33913	0.600766	0.515384	0
Chr09_2806831_A_G	0.495652	0.591909	0.526142	0
Chr09_3864592_G_A	0.283696	0.523469	0.411119	0
Chr09_15732769_C_T	0.46413	0.578837	0.51323	0
Chr09_16575515_T_C	0.448913	0.625038	0.552252	0
Chr09_17022031_T_C	0.416304	0.537117	0.468253	0
Chr09_25497570_T_G	0.291304	0.528743	0.419327	0
Chr09_29142017_C_T	0.288043	0.527193	0.416724	0
Chr10_6039_A_C	0.407609	0.54466	0.472615	0
Chr10_82201_A_C	0.430435	0.590747	0.519003	0
Chr10_105414_T_C	0.421739	0.5512	0.482084	0
Chr10_115859_G_A	0.341304	0.574631	0.484162	0
Chr10_133179_G_A	0.43587	0.588025	0.517465	0
Chr10_179403_C_T	0.423913	0.596815	0.523394	0
Chr10_192226_A_T	0.395652	0.605369	0.526623	0
Chr10_214306_G_A	0.396739	0.604754	0.526199	0
Chr10_407997_A_G	0.419565	0.543554	0.474794	0
Chr10_485932_T_A	0.403261	0.543015	0.469898	0
Chr10_671081_G_A	0.417391	0.542845	0.473613	0
Chr10_773778_T_A	0.343478	0.548658	0.456469	0
Chr10_800285_T_C	0.279348	0.556985	0.459999	0
Chr10_871201_C_T	0.373913	0.531654	0.449835	0
Chr10_1008978_A_G	0.457609	0.524792	0.466461	0
Chr10_1019013_T_A	0.467391	0.524272	0.467355	0
Chr10_1199123_A_G	0.495652	0.573422	0.510471	0
Chr10_1325703_A_G	0.394565	0.525246	0.451036	0
Chr10_1466005_G_A	0.338043	0.540936	0.446565	0
Chr10_1556779_C_G	0.46413	0.607098	0.537653	0
Chr10_1590910_C_T	0.486957	0.585671	0.520628	0
Chr10_1607799_T_C	0.491304	0.579698	0.515693	0
Chr10_1704666_T_G	0.48587	0.581011	0.516629	0
Chr10_1812153_A_C	0.346739	0.581219	0.492555	0
Chr10_1827153_A_G	0.463043	0.592098	0.524529	0
Chr10_1905717_G_T	0.308696	0.592561	0.519333	0
Chr10_2150820_T_C	0.341304	0.614773	0.536173	0
Chr10_2162356_A_G	0.329348	0.60793	0.534235	0
Chr10_2207369_T_C	0.317391	0.573885	0.480209	0
Chr10_2212574_A_G	0.43587	0.576267	0.507078	0
Chr10_2218291_G_A	0.377174	0.595907	0.513854	0
Chr10_2234730_G_C	0.35	0.558138	0.468369	0
Chr10_2235484_C_G	0.342391	0.562505	0.470991	0
Chr10_2251959_A_G	0.38587	0.635945	0.558666	0
Chr10_2265237_C_T	0.354348	0.568507	0.48042	0
Chr10_2277904_C_T	0.343478	0.556796	0.46512	0
Chr10_2295277_C_T	0.296739	0.579367	0.492435	0
Chr10_2300286_T_C	0.422826	0.607476	0.533017	0
Chr10_2302903_C_T	0.331522	0.545019	0.448928	0
Chr10_2370410_A_G	0.382609	0.567268	0.486672	0
Chr10_2380561_C_T	0.411957	0.52827	0.459195	0
Chr10_2392923_A_G	0.416304	0.622089	0.54593	0
Chr10_2398127_A_C	0.422826	0.618346	0.543174	0
Chr10_2427678_T_C	0.434783	0.525756	0.462924	0
Chr10_2432967_A_G	0.427174	0.517779	0.45417	0
Chr10_2443171_A_G	0.420652	0.538535	0.47064	0
Chr10_2450594_G_A	0.329348	0.561144	0.466417	0
Chr10_2488088_T_C	0.345652	0.575151	0.485595	0
Chr10_2493114_T_C	0.340217	0.572845	0.48194	0
Chr10_2589879_A_T	0.344565	0.571068	0.480863	0
Chr10_2596585_C_G	0.325	0.572958	0.479657	0
Chr10_2620815_T_C	0.418478	0.634452	0.55829	0
Chr10_2636146_A_T	0.326087	0.560047	0.464466	0
Chr10_2686802_A_G	0.461957	0.575378	0.510037	0
Chr10_2790505_C_T	0.328261	0.532958	0.434732	0
Chr10_3093491_G_A	0.279348	0.519669	0.405386	0
Chr10_5026578_A_G	0.342391	0.528592	0.43517	0
Chr10_14033756_A_C	0.375	0.547023	0.464924	0
Chr10_16289987_A_G	0.345652	0.570577	0.480565	0
Chr10_24064486_C_T	0.281522	0.530614	0.420329	0
Chr10_24090319_T_A	0.28913	0.529291	0.419621	0
Chr10_24140405_G_T	0.366304	0.560501	0.475471	0
Chr11_99089_C_G	0.353261	0.558724	0.469907	0
Chr11_372765_T_C	0.303261	0.570331	0.475644	0
Chr11_402233_A_G	0.423913	0.551871	0.483184	0
Chr11_519832_G_A	0.494565	0.641371	0.569144	0
Chr11_546091_A_T	0.390217	0.633544	0.55565	0
Chr11_597692_G_A	0.348913	0.6188	0.54013	0
Chr11_653681_G_T	0.340217	0.545189	0.451781	0
Chr11_754502_A_G	0.43587	0.654471	0.579612	0
Chr11_766892_A_G	0.417391	0.648705	0.57316	0
Chr11_964697_C_T	0.361957	0.533715	0.447534	0
Chr11_1038682_T_C	0.425	0.647382	0.571867	0
Chr11_1043867_G_A	0.281522	0.532732	0.423219	0
Chr11_1084916_C_T	0.279348	0.534887	0.426109	0
Chr11_1099599_A_G	0.408696	0.553507	0.480887	0
Chr11_1107082_A_G	0.482609	0.610331	0.541598	0
Chr11_1180748_T_A	0.407609	0.581975	0.506637	0
Chr11_1213880_A_G	0.311957	0.568989	0.473592	0
Chr11_1276777_A_G	0.4	0.593422	0.515817	0
Chr11_1473721_G_A	0.445652	0.605028	0.533939	0
Chr11_2795880_C_G	0.43913	0.530699	0.468133	0
Chr11_2801576_G_T	0.471739	0.581361	0.516077	0
Chr11_2841853_C_T	0.369565	0.571767	0.487656	0
Chr11_3358944_G_A	0.279348	0.530822	0.42044	0
Chr11_13856139_T_C	0.425	0.624849	0.549597	0
Chr11_15893343_T_G	0.46087	0.651881	0.577847	0
Chr11_16080406_G_A	0.306522	0.589669	0.51822	0
Chr11_19611630_C_A	0.284783	0.532363	0.423021	0
Chr11_20620627_T_C	0.378261	0.595359	0.513492	0
Chr11_21396790_T_C	0.473913	0.528998	0.47202	0
Chr11_23733596_T_C	0.377174	0.582013	0.499777	0
Chr11_24667909_G_T	0.467391	0.568053	0.504352	0
Chr11_26010971_G_A	0.295652	0.522278	0.412306	0
Chr12_806582_G_C	0.307609	0.558233	0.45933	0
Chr12_1247359_C_T	0.325	0.537798	0.438982	0
Chr12_1265475_G_A	0.294565	0.541673	0.436469	0
Chr12_1717359_T_C	0.371739	0.55311	0.469798	0
Chr12_1722484_C_A	0.382609	0.567268	0.486672	0
Chr12_1734051_T_C	0.288043	0.524792	0.413646	0
Chr12_1884310_C_G	0.296739	0.527042	0.418413	0
Chr12_2577004_T_G	0.426087	0.538384	0.471853	0
Chr12_3531176_G_A	0.340217	0.545189	0.451781	0
Chr12_3540574_A_C	0.340217	0.550728	0.45769	0
Chr12_9652357_G_T	0.343478	0.540009	0.447397	0
Chr12_15862288_C_T	0.318478	0.594527	0.509619	0
Chr12_18222224_A_G	0.415217	0.568582	0.496089	0
Chr12_19428095_C_T	0.323913	0.562987	0.467496	0
Chr12_24359493_A_C	0.344565	0.536172	0.443787	0
Chr12_25153879_T_C	0.456522	0.579178	0.512673	0
Chr12_25186804_C_G	0.28913	0.574509	0.504337	0

## Sheet: Table S5
Supplemental Table 5. List of 100 core SNP markers in this study.
Marker	Allele X/Y	Maf	Het	PIC	Missing
Chr01_7300433	T/C	0.282609	0.521333	0.408139	0
Chr01_15609708	G/A	0.296739	0.545567	0.441802	0
Chr01_35008668	G/T	0.423913	0.541352	0.473928	0
Chr01_35741880	A/G	0.286957	0.554707	0.454468	0
Chr01_35860816	C/T	0.388043	0.536664	0.459381	0
Chr01_43833835	G/A	0.417391	0.611352	0.535828	0
Chr02_16535007	A/G	0.373913	0.57914	0.496139	0
Chr02_19997340	G/A	0.430435	0.630898	0.555925	0
Chr02_21096361	A/T	0.341304	0.563053	0.471319	0
Chr02_26071635	T/G	0.327174	0.586512	0.496875	0
Chr02_26081289	T/C	0.404348	0.558384	0.484176	0
Chr02_26089064	C/G	0.359783	0.588875	0.503288	0
Chr03_6324420	C/A	0.48587	0.637533	0.565575	0
Chr03_10421470	A/G	0.278261	0.528809	0.417586	0
Chr03_11341761	C/G	0.277174	0.55258	0.45326	0
Chr03_13070870	A/C	0.431522	0.562448	0.494125	0
Chr03_24048816	T/A	0.284783	0.523214	0.410984	0
Chr04_8352732	C/T	0.46413	0.587911	0.521022	0
Chr04_19767972	G/A	0.317391	0.594149	0.509376	0
Chr04_26655254	A/G	0.277174	0.563393	0.473904	0
Chr04_26662106	T/C	0.284783	0.570388	0.482669	0
Chr04_26671434	G/A	0.305435	0.573469	0.479961	0
Chr04_28613605	A/G	0.43913	0.530699	0.468133	0
Chr05_3551936	T/C	0.36087	0.534745	0.448157	0
Chr05_4202876	T/C	0.421739	0.585406	0.512644	0
Chr05_7169799	A/G	0.278261	0.545567	0.441802	0
Chr05_8925392	A/G	0.41087	0.526011	0.45687	0
Chr05_13585127	C/T	0.28587	0.520482	0.407691	0
Chr05_14648703	C/T	0.475	0.583242	0.517925	0
Chr05_20997704	A/C	0.454348	0.584839	0.517301	0
Chr05_21453030	C/G	0.475	0.631011	0.559397	0
Chr05_27581763	A/G	0.423913	0.649263	0.573836	0
Chr05_28065782	T/G	0.495652	0.51827	0.464267	0
Chr05_28843418	C/G	0.330435	0.57173	0.478923	0
Chr05_29936266	A/G	0.331522	0.567136	0.473752	0
Chr06_4674208	T/C	0.392391	0.641767	0.565845	0
Chr06_11612704	C/T	0.498913	0.56173	0.500651	0
Chr06_23900035	G/A	0.293478	0.539698	0.433758	0
Chr06_23987599	G/A	0.336957	0.549972	0.455922	0
Chr06_24013041	C/T	0.281522	0.523922	0.411359	0
Chr06_25692727	T/G	0.379348	0.555378	0.474305	0
Chr06_31030961	T/C	0.333696	0.587779	0.498695	0
Chr06_31654076	A/G	0.328261	0.538667	0.440964	0
Chr06_32096649	A/G	0.295652	0.569008	0.474861	0
Chr07_462290	A/G	0.376087	0.569716	0.487316	0
Chr07_492919	T/C	0.371739	0.570236	0.486687	0
Chr07_1148658	T/G	0.430435	0.613119	0.539302	0
Chr07_1267569	C/T	0.352174	0.529754	0.440008	0
Chr07_2539626	C/T	0.302174	0.532665	0.426601	0
Chr07_6546237	G/C	0.396739	0.529802	0.455902	0
Chr07_7724889	T/C	0.454348	0.566011	0.501071	0
Chr07_8004169	T/G	0.46413	0.584943	0.518469	0
Chr07_12819152	G/A	0.304348	0.579509	0.489359	0
Chr07_21692324	A/C	0.459783	0.555019	0.492403	0
Chr08_1096769	C/T	0.35	0.531682	0.441148	0
Chr08_4052324	A/G	0.415217	0.652136	0.577666	0
Chr08_7775528	A/G	0.356522	0.593989	0.508384	0
Chr08_7950083	A/G	0.348913	0.529423	0.438457	0
Chr08_11826951	T/C	0.284783	0.573223	0.490499	0
Chr08_11955821	A/G	0.359783	0.567779	0.481057	0
Chr08_18836441	C/T	0.420652	0.565681	0.494699	0
Chr08_21342870	C/T	0.318478	0.535888	0.434847	0
Chr08_29013500	A/G	0.396739	0.618384	0.539836	0
Chr09_431697	T/A	0.352174	0.564688	0.475843	0
Chr09_3864592	G/A	0.283696	0.523469	0.411119	0
Chr09_15732769	C/T	0.46413	0.578837	0.51323	0
Chr09_16575515	T/C	0.448913	0.625038	0.552252	0
Chr09_17022031	T/C	0.416304	0.537117	0.468253	0
Chr09_25497570	T/G	0.291304	0.528743	0.419327	0
Chr09_29142017	C/T	0.288043	0.527193	0.416724	0
Chr10_2234730	G/C	0.35	0.558138	0.468369	0
Chr10_2302903	C/T	0.331522	0.545019	0.448928	0
Chr10_3093491	G/A	0.279348	0.519669	0.405386	0
Chr10_5026578	A/G	0.342391	0.528592	0.43517	0
Chr10_14033756	A/C	0.375	0.547023	0.464924	0
Chr10_16289987	A/G	0.345652	0.570577	0.480565	0
Chr10_24064486	C/T	0.281522	0.530614	0.420329	0
Chr10_24090319	T/A	0.28913	0.529291	0.419621	0
Chr10_24140405	G/T	0.366304	0.560501	0.475471	0
Chr11_3358944	G/A	0.279348	0.530822	0.42044	0
Chr11_13856139	T/C	0.425	0.624849	0.549597	0
Chr11_15893343	T/G	0.46087	0.651881	0.577847	0
Chr11_16080406	G/A	0.306522	0.589669	0.51822	0
Chr11_19611630	C/A	0.284783	0.532363	0.423021	0
Chr11_20620627	T/C	0.378261	0.595359	0.513492	0
Chr11_21396790	T/C	0.473913	0.528998	0.47202	0
Chr11_23733596	T/C	0.377174	0.582013	0.499777	0
Chr11_24667909	G/T	0.467391	0.568053	0.504352	0
Chr11_26010971	G/A	0.295652	0.522278	0.412306	0
Chr12_806582	G/C	0.307609	0.558233	0.45933	0
Chr12_1734051	T/C	0.288043	0.524792	0.413646	0
Chr12_3531176	G/A	0.340217	0.545189	0.451781	0
Chr12_3540574	A/C	0.340217	0.550728	0.45769	0
Chr12_9652357	G/T	0.343478	0.540009	0.447397	0
Chr12_15862288	C/T	0.318478	0.594527	0.509619	0
Chr12_18222224	A/G	0.415217	0.568582	0.496089	0
Chr12_19428095	C/T	0.323913	0.562987	0.467496	0
Chr12_24359493	A/C	0.344565	0.536172	0.443787	0
Chr12_25153879	T/C	0.456522	0.579178	0.512673	0
Chr12_25186804	C/G	0.28913	0.574509	0.504337	0

## Sheet: Table S6
Supplemental Table 6. List of 40 core SNPs validated through Sanger sequencing in this study.
id	seq	seqvar	F1	Tm	len1	F2	Tm	len2	Psize	start	end	ref	alt
Chr01_748311	AAGTTGAATAGAAAATATTATTTTGGTCGACTATGTTTGAAGCCCAAATTTTTAATTTGAACCCCAAAAGTGATTTACATGCGCAAAAAGCTAAAAAGAAATATATATAAAAAGAAGTATATTATTTTTAATCAATTCCTTAATGTTTCTTACTTGATTTTGTGTACACTGGGCAGGCACAATGGGCTCAAGATTCTACAACAAAGAAAAGCAGCAAAATAGAATTGGGAACAGTCAAGATAAATGGAGGAATAATAAATTTGTAAAACGACAATTTGGTCCATTATGTTCAATAAGATGAGCTTATGTTTTGTAATCCTTGTTTTTTAAAATTATGAATACCAGGTACCTATTTTGACAAAATTAATGAAACCAACTTTACTGATTTCAATGAATTGT…	AAGTTGAATAGAAAATATTATTTTGGTCGACTATGTTTGAAGCCCAAATTTTTAATTTGAACCCCAAAAGTGATTTACATGCGCAAAAAGCTAAAAAGAAATATATATAAAAAGAAGTATATTATTTTTAATCAATTCCTTAATGTTTCTTACTTGATTTTGTGTACACTGGGCAGGCACAATGGGCTCAAGATTCTACAACAAAGAAAAGCAGCAAAATAGAATTGGGAACAGTCAAGATAAATGGAGGAATAATAAATTTGTAAAACGACAATTTGGTCCATTATGTTCAATAAGATGAGCTTATGTTTTGTAATCCTTGTTTTTTAAAATTATGAATACCAGGTACCTATTTTGACAAAATTAATGAAACCAACTTTACTGATTTCAATGAATTGT…	gtgttggggttaaaatgtgttgcg[A|G]	62.9	25	tttcatcaacaatcatggcatccaa	60.047	25	137	748287	748423	A	G
Chr01_1228716	GGGTGTAGCATAAAAAGTTTTGCTGAAATTGTTTAGGCTCGTATTCAAAGCAAAAAAGGCATTCTAAGCTCTTGATTAAGAGGGGGTCCGTGGCTTGACCCAAAAAAGTACAAAGAAAAACGAAAAGTGAGATAACAAACTTTAACACAAGACAATAATATACAATAGGACAAACATCAAAACCCATCTATCTTATAAATGCGAAATGTATTGCTTTTTGAAGTGAGATTCAAATTTTTTTTTTCATGTAACCCCAAAAAAAAAAAAAAAAAAACTGTCTTTTCTTGTCTCTTATATCCCTCTTTATAGATGATGGCTGTCCTTTGTACCTTTCGGCGCCTATTAGATCCTCGCCCCACCACCATCACTGTATAGTTTTATAGACAAATAAATTATATT…	GGGTGTAGCATAAAAAGTTTTGCTGAAATTGTTTAGGCTCGTATTCAAAGCAAAAAAGGCATTCTAAGCTCTTGATTAAGAGGGGGTCCGTGGCTTGACCCAAAAAAGTACAAAGAAAAACGAAAAGTGAGATAACAAACTTTAACACAAGACAATAATATACAATAGGACAAACATCAAAACCCATCTATCTTATAAATGCGAAATGTATTGCTTTTTGAAGTGAGATTCAAATTTTTTTTTTCATGTAACCCCAAAAAAAAAAAAAAAAAAACTGTCTTTTCTTGTCTCTTATATCCCTCTTTATAGATGATGGCTGTCCTTTGTACCTTTCGGCGCCTATTAGATCCTCGCCCCACCACCATCACTGTATAGTTTTATAGACAAATAAATTATATT…	ccttcttctttgaccactgttttga	59.875	25	atcgacggcttgaaagaagagttc[A|G]	62.743	25	119	1228622	1228740	T	C
Chr02_891832	GTAAGTTTTGGTGAATCCTTTGGCTACTTACCTTATACCCCCCATCGACCCCTCCAACTTTATTTCTTTCATGGATAGTAGAAGTGACTCTTTATGTCCTACTTTACTGCCTTCATCCATCCTTCACCCTTGGATGATGCAGATTTGGAACTTCCAAGAGCAACTAAGGATGGATTTTCAGCTGTATCCTTGTAGGTGTTCTAAGCATCACAATCTAATGACTTTCCCTTCTTCAATAATATAAGCCTTATAGATGGAAGATTTCCATTCCTCAAGATTTGTACCCTTAATCTAATTCAAGATTAAGAATAACGATAATTTAAATACCTTTACATGTTCCGTCATGTTCTTTAATTAGATAATGTCCTCAGCAGTCACTATTTGTATGCACTAGTAATG…	GTAAGTTTTGGTGAATCCTTTGGCTACTTACCTTATACCCCCCATCGACCCCTCCAACTTTATTTCTTTCATGGATAGTAGAAGTGACTCTTTATGTCCTACTTTACTGCCTTCATCCATCCTTCACCCTTGGATGATGCAGATTTGGAACTTCCAAGAGCAACTAAGGATGGATTTTCAGCTGTATCCTTGTAGGTGTTCTAAGCATCACAATCTAATGACTTTCCCTTCTTCAATAATATAAGCCTTATAGATGGAAGATTTCCATTCCTCAAGATTTGTACCCTTAATCTAATTCAAGATTAAGAATAACGATAATTTAAATACCTTTACATGTTCCGTCATGTTCTTTAATTAGATAATGTCCTCAGCAGTCACTATTTGTATGCACTAGTAATG…	tttattcctcaacgtgatgcttggata[T|A]	61.315	28	atcagatcataggaaatttgtcaactcg	60.012	28	195	891805	891999	T	A
Chr02_2258519	CCATTTTCTTCCATATCTATATCTTATATATATATATTATAACTTCCTTTTTGCCATTGAATAATACTTTTATATTGGTTCTGCTAGTAATTTCCTACTCCTAAAGAAGCAGGAATCCAACCACATATTACACTGCATCATTGTGATTTCCCATAGGTACTTGGAACCAAGTATGTAGGATGGGTTAGTTGAGAAATGGTGTATGTTTCGTATTCTTAGCTTATCTTAATTGATTTTCTGCAACTGACTATGAAGAGAAATAAAAATAGAGAACATTACTTGTTCACCATTGTTCTCAATAATTTATGCTTTTGGAAAATTTACCAAGCTATGAATATTGAGTTTACATAATAATAGACGGTTTCAACAACTATATGATCAATTAATTTATTTGTGGAT…	CCATTTTCTTCCATATCTATATCTTATATATATATATTATAACTTCCTTTTTGCCATTGAATAATACTTTTATATTGGTTCTGCTAGTAATTTCCTACTCCTAAAGAAGCAGGAATCCAACCACATATTACACTGCATCATTGTGATTTCCCATAGGTACTTGGAACCAAGTATGTAGGATGGGTTAGTTGAGAAATGGTGTATGTTTCGTATTCTTAGCTTATCTTAATTGATTTTCTGCAACTGACTATGAAGAGAAATAAAAATAGAGAACATTACTTGTTCACCATTGTTCTCAATAATTTATGCTTTTGGAAAATTTACCAAGCTATGAATATTGAGTTTACATAATAATAGACGGTTTCAACAACTATATGATCAATTAATTTATTTGTGGAT…	ctttaaatgagcctaatgtgtgtgcaatt[G|T]	62.438	30	ctgtacctttttctcacataatctagtagc	60.057	30	188	2258490	2258677	G	T
Chr04_1507807	TGATTTCTAACTCTGAAGCAACCATCCATGGGCATGATTCAAATGTTGAAATGGGTAAGTTTGATAGCATCCAGGTGGAAGTTGCTGATCCGGCAAATGAGAACCCAGTTTTGGTTGAGAACACTGAAAAGGTTGAAATTTCAAGCCAAGCTGTGGATGTTAATGGCCGCAAGGAGGAGAAAGAAACTGAGCTAAGTGGGACAACCCAGATGAGAAAACCTCTATCTAAGGTGATTAGCATTGATTATGTTACATTTATTTTATGAATTTTTGGCCGTGTTATTGATTGAACTTTCATTGTTATTGCAGCGCAATCAAGAAGATTGCTTGCCAATGGGCAAGAAGAAACCAACATTTTCTTCCTCAAAGTCATCATCAATCCATCAGAAAGCAGCTAAA…	TGATTTCTAACTCTGAAGCAACCATCCATGGGCATGATTCAAATGTTGAAATGGGTAAGTTTGATAGCATCCAGGTGGAAGTTGCTGATCCGGCAAATGAGAACCCAGTTTTGGTTGAGAACACTGAAAAGGTTGAAATTTCAAGCCAAGCTGTGGATGTTAATGGCCGCAAGGAGGAGAAAGAAACTGAGCTAAGTGGGACAACCCAGATGAGAAAACCTCTATCTAAGGTGATTAGCATTGATTATGTTACATTTATTTTATGAATTTTTGGCCGTGTTATTGATTGAACTTTCATTGTTATTGCAGCGCAATCAAGAAGATTGCTTGCCAATGGGCAAGAAGAAACCAACATTTTCTTCCTCAAAGTCATCATCAATCCATCAGAAAGCAGCTAAA…	agaaaacttcaaccccaaaatcacttca[C|T]	62.939	29	cataggagaagttggtagaaacaagaaag	60.334	29	202	1507779	1507980	C	T
Chr04_2179635	CAAAACAGCAAACAAACAAACTTTCCTGCAAATAATCGCTCAAAACCCATTAACTTCAAATTTAGCAGGACTCGAAATGCGTAACAATTGCTTTTTAAAAAATATATATATAATTTAAGCATTATAGTCCCACTGTACAATAATCACCGTAATATCAAACTATGAAGATGTATTTAACAAAATAATTAAGAACTGAATATACGAATTAAACACTTTTTCGTGTATTAAGAAAAACAAAGAAAACAAAAACATAGATTAAGAAGAAAAATATACCTGAAAGAAAGAGTCCCAAACAATGTCCAAAGGAAGACGATTGCGAGCTATGAACAAGAAAGCGATCTTCGGCTTCTGAGCACGCAAAGAAGAAGAAAGCGTCATAATACGACTGTATTGAGACTG…	CAAAACAGCAAACAAACAAACTTTCCTGCAAATAATCGCTCAAAACCCATTAACTTCAAATTTAGCAGGACTCGAAATGCGTAACAATTGCTTTTTAAAAAATATATATATAATTTAAGCATTATAGTCCCACTGTACAATAATCACCGTAATATCAAACTATGAAGATGTATTTAACAAAATAATTAAGAACTGAATATACGAATTAAACACTTTTTCGTGTATTAAGAAAAACAAAGAAAACAAAAACATAGATTAAGAAGAAAAATATACCTGAAAGAAAGAGTCCCAAACAATGTCCAAAGGAAGACGATTGCGAGCTATGAACAAGAAAGCGATCTTCGGCTTCTGAGCACGCAAAGAAGAAGAAAGCGTCATAATACGACTGTATTGAGACTG…	tagcacagcgaaatacttcctctt	60.082	24	aagcttaaatgaaggcgcggaaa[G|A]	62.676	24	83	2179576	2179658	C	T
Chr04_2732996	AGAATGGAAGAATTCGAAGACAATGAGAAAATGACAGTTGTTGGGACTTCATCATCAAATTTAAGAGGTATTAGACTTTCAGAAGATGCAGATTCTTCTGGTAGGACAGGCACTTCAGAGATGAGGGAAATAATTTCCCCAGAAAGGTTAAGGAAGAGAGTGAGGTTTGTACTTCCAGAGAGTCCACAAATCGATAGGGATGCAAGAGCAGAGTTACAGGAACTGATGGAAGCAAGGGAGGCAGGCATGGCATTTATATTAGGACACTCATATGTGAGGGCCAAGAGAGGATCGAGTTTGATGAAAAAAGTTGTGATAAATTTTGGGTATGATTTCTTGAGAAGAAATTTTAGAGGACCAACATATGCTTTGAGCATCCCTCATGCCTCTACTCTTGAG…	AGAATGGAAGAATTCGAAGACAATGAGAAAATGACAGTTGTTGGGACTTCATCATCAAATTTAAGAGGTATTAGACTTTCAGAAGATGCAGATTCTTCTGGTAGGACAGGCACTTCAGAGATGAGGGAAATAATTTCCCCAGAAAGGTTAAGGAAGAGAGTGAGGTTTGTACTTCCAGAGAGTCCACAAATCGATAGGGATGCAAGAGCAGAGTTACAGGAACTGATGGAAGCAAGGGAGGCAGGCATGGCATTTATATTAGGACACTCATATGTGAGGGCCAAGAGAGGATCGAGTTTGATGAAAAAAGTTGTGATAAATTTTGGGTATGATTTCTTGAGAAGAAATTTTAGAGGACCAACATATGCTTTGAGCATCCCTCATGCCTCTACTCTTGAG…	tgatagatcagagcgtttttatgcttcc[A|C]	62.99	29	ctcattgggtatcaccatctaaaagaaac	60.635	29	127	2732968	2733094	A	C
Chr05_840191	GCAGGCATATAGCTCAATTGTTGGTGGTACTTTATCCCCTTTCATCACATCATAGAAGATCCTCTGTCCCTCCTCAACAAGGCCAGCATGGTTGCAAGCAGATAAAACAGCAAGGAATGTGATTCCATCTGGCTCCATTCCTTTCTCTTGCATCTCATGAAAGAGTTTTAAAGCTTCTCCACCACAACCATGAAGGCCATAGCCACCAATCAATGTGCTCCACGAAATGAAATCTTTCTTAGGCATCTCTTTGAACGTTTGATGAGAAGCCTCAAGAGAACCACACTTGGCATACAAATTTATGAGAGCATTTCCAATGAAAATATCGAAGTTAAATCCTGATTTCATGGCATAGCCGTGGACTCCATAGCCAAGACTTAGTGAAGAAAGAGAAGTGCA…	GCAGGCATATAGCTCAATTGTTGGTGGTACTTTATCCCCTTTCATCACATCATAGAAGATCCTCTGTCCCTCCTCAACAAGGCCAGCATGGTTGCAAGCAGATAAAACAGCAAGGAATGTGATTCCATCTGGCTCCATTCCTTTCTCTTGCATCTCATGAAAGAGTTTTAAAGCTTCTCCACCACAACCATGAAGGCCATAGCCACCAATCAATGTGCTCCACGAAATGAAATCTTTCTTAGGCATCTCTTTGAACGTTTGATGAGAAGCCTCAAGAGAACCACACTTGGCATACAAATTTATGAGAGCATTTCCAATGAAAATATCGAAGTTAAATCCTGATTTCATGGCATAGCCGTGGACTCCATAGCCAAGACTTAGTGAAGAAAGAGAAGTGCA…	aacagagtttggtttagttccctct	60.104	25	tggagttccatcattgggagctat[G|T]	62.446	25	102	840114	840215	C	A
Chr05_845702	TGACAGGAAGCAATTAAATCATAATATAAAAAAGGGAAAGCCTCCATCTTACAGGAAGCAATTAAATCATTATATATATATATATATATATATGTACCTTTTATCATTTGTATAACAGCCAGTTAATCAAGAGCCAAAAATGGCAGAAATACTCGCCCAACAAAACGGAGGTACATTTTCAGTTACAACATCGAAACCAAAGGTCAAAGAAGATAAAAGATTAATATTGGGGGCATATTATGCTACAAACACGAATTATAAACAAATAGACAAAAACACTAGTCCAGTCTTCATCTAACTTCCACTGCTCCAAAATGTGGATGAATATGAATATGAGAAGGTAAAGGAGGGAGTCCAGCCAACAAGCGATTAAGAACTTCAACTCGAGGTACGGTTAAT…	TGACAGGAAGCAATTAAATCATAATATAAAAAAGGGAAAGCCTCCATCTTACAGGAAGCAATTAAATCATTATATATATATATATATATATATGTACCTTTTATCATTTGTATAACAGCCAGTTAATCAAGAGCCAAAAATGGCAGAAATACTCGCCCAACAAAACGGAGGTACATTTTCAGTTACAACATCGAAACCAAAGGTCAAAGAAGATAAAAGATTAATATTGGGGGCATATTATGCTACAAACACGAATTATAAACAAATAGACAAAAACACTAGTCCAGTCTTCATCTAACTTCCACTGCTCCAAAATGTGGATGAATATGAATATGAGAAGGTAAAGGAGGGAGTCCAGCCAACAAGCGATTAAGAACTTCAACTCGAGGTACGGTTAAT…	cactttgtgagaccagacaacc[G|A]	61.833	23	tgtgctctttgttgcaggtaaag	59.933	23	152	845680	845831	G	A
Chr06_822640	TGGTAGAATAAGGAGCGTAGAGTGAAAATTTAAACTTACCTTATGTAGGTTATTACAGTCTTAGATTGTTAAACCAGTTGGTAAGAGGAGCGAGTGATACATAGAATTAGAGGAAAACATTGTGCTTCAAAGTAGTCTTTAGGTTAGGACGAGATGATGATGTAGCTTAGCTTGTAAGTGGTGGTTTATTGTAGTTTGTTGTTGTTGTCGTCTATAATGTATGTTTAACTTGATCTTTGTTTCCCTAATGATGAAGATGGTAATTGGTACCAATGTTCCTACAATTATTTTTCTTATTTAAGCTTCAGCACAATTTCGGATGATCTAAACTTCTGGGTCAGGTAGGTAACGATGATAAAGATGAAGTCCACTGGAATCTCACGAAAATTACGTTTACTA…	TGGTAGAATAAGGAGCGTAGAGTGAAAATTTAAACTTACCTTATGTAGGTTATTACAGTCTTAGATTGTTAAACCAGTTGGTAAGAGGAGCGAGTGATACATAGAATTAGAGGAAAACATTGTGCTTCAAAGTAGTCTTTAGGTTAGGACGAGATGATGATGTAGCTTAGCTTGTAAGTGGTGGTTTATTGTAGTTTGTTGTTGTTGTCGTCTATAATGTATGTTTAACTTGATCTTTGTTTCCCTAATGATGAAGATGGTAATTGGTACCAATGTTCCTACAATTATTTTTCTTATTTAAGCTTCAGCACAATTTCGGATGATCTAAACTTCTGGGTCAGGTAGGTAACGATGATAAAGATGAAGTCCACTGGAATCTCACGAAAATTACGTTTACTA…	cgaaaattacgtttactaccatttgctc	60.017	28	aattcaaaatttctcttcgtgcaagga[G|A]	61.397	28	147	822521	822667	C	T
Chr06_851716	CGATTGATGGGATTGAATGCGGGGCCCCCCAGCTCTCATCCAATGCATCTCTGTCCTAAATAATCTCCGTCGATCATTGACGTTGTATCAGTTTTGAAATTATTACCCATCCTTCAAACATATCCGGAAAGTTGGATATTATATCTCACATAAATGAAAGTAGAATATCATTTAGGTGGTATGGAATATGCATCACAGGTATCTGTGACATGCATGCAAGGTATATGTTGGTTAACCAAATCAACCGTCCACGTGGCACAAAGGGTACATTTTTTTCCTTTTATCCGCGAATATATTCAAGGAAAACTCCTTTTTGTCTTGGCCCAAAAACCAACAAAAAAAAAAATTTAATTTTTTGATGTGGCATTTGAGCATTCAAAAAGACCATGCACTATGGGC…	CGATTGATGGGATTGAATGCGGGGCCCCCCAGCTCTCATCCAATGCATCTCTGTCCTAAATAATCTCCGTCGATCATTGACGTTGTATCAGTTTTGAAATTATTACCCATCCTTCAAACATATCCGGAAAGTTGGATATTATATCTCACATAAATGAAAGTAGAATATCATTTAGGTGGTATGGAATATGCATCACAGGTATCTGTGACATGCATGCAAGGTATATGTTGGTTAACCAAATCAACCGTCCACGTGGCACAAAGGGTACATTTTTTTCCTTTTATCCGCGAATATATTCAAGGAAAACTCCTTTTTGTCTTGGCCCAAAAACCAACAAAAAAAAAAATTTAATTTTTTGATGTGGCATTTGAGCATTCAAAAAGACCATGCACTATGGGC…	acaccttttgagtaagatgtttctggt[T|C]	61.477	28	caaatgtggtctctattgaagtttggta	60.063	28	243	851689	851931	T	C
Chr06_1542780	TAATAATACAAGCAACTTTAACCAACTTATTCCATTACTTTTGCAACAACAAGCAATCCACTAGTTCCTTTGTCCAATCTGTGCACAATTCCTGGACGCACGGATGCTTGACATGTGCTAGAACTTTGATCCACAGAGAAGTAGCCTAATCCATCATCACAATTATCCTCAGAATCAGAAAGACCATCGTGATTTGAAAATGCAACCGTTGGTAGGCTGCAATGGTGAAGAATTCCATTTACTAATGTTCCTGTAGCATTTCCAGGTGCTGGATGAACAACCTAACTCACAGGACAAGAATGTAATTTCATCACAAGAACCAAAACCGCAAGGTTCATCAGAGCATAAAAACATTCAACTCAACAAACAAGAGAAAAATTGAAAGAACTCAATCATAAC…	TAATAATACAAGCAACTTTAACCAACTTATTCCATTACTTTTGCAACAACAAGCAATCCACTAGTTCCTTTGTCCAATCTGTGCACAATTCCTGGACGCACGGATGCTTGACATGTGCTAGAACTTTGATCCACAGAGAAGTAGCCTAATCCATCATCACAATTATCCTCAGAATCAGAAAGACCATCGTGATTTGAAAATGCAACCGTTGGTAGGCTGCAATGGTGAAGAATTCCATTTACTAATGTTCCTGTAGCATTTCCAGGTGCTGGATGAACAACCTAACTCACAGGACAAGAATGTAATTTCATCACAAGAACCAAAACCGCAAGGTTCATCAGAGCATAAAAACATTCAACTCAACAAACAAGAGAAAAATTGAAAGAACTCAATCATAAC…	gacaaacagtccagaggtagc[C|G]	60.613	22	gcttcagtccgcatggttattc	59.968	22	275	1542759	1543033	C	G
Chr07_273819	TTCTAATATCCGGAAGAGAAGAAGAATCGAATGAGGTGGTATAAGGAAGTAGGGAGCGAGAGAGGTGAGAGGGCATCTTAAGAAATTTACACACCCGCAACAACCTTCTACAATGTTACCTAGAAATTCGATACAATTTTAAGCAAATGAGCATTTCTCTTTCTTAAAAAAAAATTGATTCTCTCAAAGCTTTTGGAATACCAATTGCATGTGTTTAACACGTTCCTCCAAAGTGGAACTAAAAATCATAATGTCATCCACATATATTAACAAAATTATCAAGATAGTCATGGAATACTTGGTTCATTAGCATGCAGAATGTTGTTAGTGCATTTATCAACCCAAAAACATCACCAAAAATTCAAAGACCCCATAATGAGTAACACATTGTCTTTTGGT…	TTCTAATATCCGGAAGAGAAGAAGAATCGAATGAGGTGGTATAAGGAAGTAGGGAGCGAGAGAGGTGAGAGGGCATCTTAAGAAATTTACACACCCGCAACAACCTTCTACAATGTTACCTAGAAATTCGATACAATTTTAAGCAAATGAGCATTTCTCTTTCTTAAAAAAAAATTGATTCTCTCAAAGCTTTTGGAATACCAATTGCATGTGTTTAACACGTTCCTCCAAAGTGGAACTAAAAATCATAATGTCATCCACATATATTAACAAAATTATCAAGATAGTCATGGAATACTTGGTTCATTAGCATGCAGAATGTTGTTAGTGCATTTATCAACCCAAAAACATCACCAAAAATTCAAAGACCCCATAATGAGTAACACATTGTCTTTTGGT…	tctaacttggtcaaatattttgcccc	60.071	26	agagtccggaacaaatatctcatcc[C|T]	62.148	26	83	273762	273844	G	A
Chr07_2457030	TAGCAGTATCGAATCACATGCATATGGATTTGGGGATTCCTCGAACATAGGATAACATCATTTTATCAATGCCTAACAATGAATCAAATGGGTACAATCAACTTTTAGAACCAACAAAGCATGTTTTCACTAGTAAATATCAACAATGTAAGTTTACATAATGTTGCCCAAAATAAAATGTCCATTATAGTATATTGTTGTGTGAAGATACTGCGATGATCAAAACCGTCTTTTTCGTATATAGAATAAAATAGTGTCCACATGTTGCAACCAATATAAAAAGGAGATCATGTGCAAGTTTGTCGTGATAATATAAGAACCAAAATGGTGCATATAAACATATATCATTATAAGCTATATAACTTACATAGGAAGTCAATCATCCAAAAGAGGTAAGTA…	TAGCAGTATCGAATCACATGCATATGGATTTGGGGATTCCTCGAACATAGGATAACATCATTTTATCAATGCCTAACAATGAATCAAATGGGTACAATCAACTTTTAGAACCAACAAAGCATGTTTTCACTAGTAAATATCAACAATGTAAGTTTACATAATGTTGCCCAAAATAAAATGTCCATTATAGTATATTGTTGTGTGAAGATACTGCGATGATCAAAACCGTCTTTTTCGTATATAGAATAAAATAGTGTCCACATGTTGCAACCAATATAAAAAGGAGATCATGTGCAAGTTTGTCGTGATAATATAAGAACCAAAATGGTGCATATAAACATATATCATTATAAGCTATATAACTTACATAGGAAGTCAATCATCCAAAAGAGGTAAGTA…	ccaactacatatgattgataaccacattcg	60.967	30	gaagttgaatcttaaacaacgcattgact[C|T]	62.182	30	110	2456950	2457059	G	A
Chr08_2055599	AAAGGGGAAGAGAAAAATGTGGAACCGACCAGCCTGGACTAAAAGGGGAAGAAAGGAAAAAGAAGGTCAATTTTTCAATGTGAACATTTTTTTTTATATATAAAATATTTCAATGTTTACATGGTGTAATAAGCTATTCATTGTCAGACATTTTATAATTTTTTTTCTCAAAGGTACGTACCTTGAGTTTATATTTAGAAAAAATGATTCCCTCCAGACAGGACATGACAGAAAGAGACTCCTTACACTTCTTTTAGGAGGAGTTCCGTGTTGTTTAGTTAGATGGAAGGGAAACAGAAGAGAAGGGTAGGTGGAATTGGTGCAGGTAGACTTAAAACCAAGACTTTTTAAGTCTGTGTAAGGAAGAAGAGAAGAAAATGAATAAAGGAGGAGTAATCA…	AAAGGGGAAGAGAAAAATGTGGAACCGACCAGCCTGGACTAAAAGGGGAAGAAAGGAAAAAGAAGGTCAATTTTTCAATGTGAACATTTTTTTTTATATATAAAATATTTCAATGTTTACATGGTGTAATAAGCTATTCATTGTCAGACATTTTATAATTTTTTTTCTCAAAGGTACGTACCTTGAGTTTATATTTAGAAAAAATGATTCCCTCCAGACAGGACATGACAGAAAGAGACTCCTTACACTTCTTTTAGGAGGAGTTCCGTGTTGTTTAGTTAGATGGAAGGGAAACAGAAGAGAAGGGTAGGTGGAATTGGTGCAGGTAGACTTAAAACCAAGACTTTTTAAGTCTGTGTAAGGAAGAAGAGAAGAAAATGAATAAAGGAGGAGTAATCA…	ggtggaattggtgcaggtaga	59.996	21	ggtcttcctggtcgtccatc[T|C]	61.236	21	212	2055408	2055619	A	G
Chr08_2517264	GATATTAATACAGCAAATGCATCTTATCCGATTACTTTGTTGCTTTGTATGTGAAGTCCCGATTTTGTGTCTACTTTTATTATTCTTTTGTTGTTTGCTTTGTGCTTGCATCATTTAATATCTTGTGGATTGTTGTTTGCAAGGAACACAAATAGTGGTTGATTAACTGCACACGTCAGGCTGGTAAATTAAGCACTTAGGTCCATTTTTGCATGCAAAAGTTGGAACGTGACAGTCGGCTCTTCTGTCAGCATTTCCATGTATATTTGCGTTTTTGAATCTTTGTAAAAGATGATGGAGTCAGCTTCACCGTGTAATATGCGTAATTTGGGCAATATTATTCCACATGATATTTCCACTGGTTTTTCTCTTGTTGCAGGTTCGAAGGCTTTGGGGAAG…	GATATTAATACAGCAAATGCATCTTATCCGATTACTTTGTTGCTTTGTATGTGAAGTCCCGATTTTGTGTCTACTTTTATTATTCTTTTGTTGTTTGCTTTGTGCTTGCATCATTTAATATCTTGTGGATTGTTGTTTGCAAGGAACACAAATAGTGGTTGATTAACTGCACACGTCAGGCTGGTAAATTAAGCACTTAGGTCCATTTTTGCATGCAAAAGTTGGAACGTGACAGTCGGCTCTTCTGTCAGCATTTCCATGTATATTTGCGTTTTTGAATCTTTGTAAAAGATGATGGAGTCAGCTTCACCGTGTAATATGCGTAATTTGGGCAATATTATTCCACATGATATTTCCACTGGTTTTTCTCTTGTTGCAGGTTCGAAGGCTTTGGGGAAG…	tacgcatatggtcagcctaggac[T|C]	62.821	24	tctagggttccggtgagaaatttt	59.958	24	259	2517241	2517499	T	C
Chr08_4052324	AATGCCATATCATTAATAAAATTCTTAATTAATTAATTAGATTTTATTTTTAGATTTTATAATTATATTAAAACATGATCTACCCAAAAAACAAAAAAAAACAAAAAAAACTCCTTCAAGCCACCATCACCCAAAAAAAAAAAAAAAAGCTCTGTTCTTTCTTGGACGACGAGGAAGAAGAAAAGCCAGATAATAAGAATTTATTTTAGGGTTTATCTCAATCTTTTTTCAGGTAAATGCCCCAGAAACTGAACACGTTCCAAGCTTTTTTCTGCCTTTTGTTTTGCTTTCGAAAAACAGAAAAATCGGCAACAAAAAAAGGTAATGAAATTGCTGTTAGTGTTTGGCTACGAATTGATTGGATCTACTGTGTATGGATCACTCGCAATAAATCGTTTC…	AATGCCATATCATTAATAAAATTCTTAATTAATTAATTAGATTTTATTTTTAGATTTTATAATTATATTAAAACATGATCTACCCAAAAAACAAAAAAAAACAAAAAAAACTCCTTCAAGCCACCATCACCCAAAAAAAAAAAAAAAAGCTCTGTTCTTTCTTGGACGACGAGGAAGAAGAAAAGCCAGATAATAAGAATTTATTTTAGGGTTTATCTCAATCTTTTTTCAGGTAAATGCCCCAGAAACTGAACACGTTCCAAGCTTTTTTCTGCCTTTTGTTTTGCTTTCGAAAAACAGAAAAATCGGCAACAAAAAAAGGTAATGAAATTGCTGTTAGTGTTTGGCTACGAATTGATTGGATCTACTGTGTATGGATCACTCGCAATAAATCGTTTC…	tctgccttttgttttgctttcga	60.119	23	tcctgtccgaacgatcatctcc[T|C]	62.831	23	253	4052094	4052346	A	G
Chr09_2320830	CCCGGGACTTTGGAACCCTAGCATGTAGCATACCCATTCAGTTTGGAACCCTGAAACCCTTGGAACGTGTGTGATGGCATGTTGTAGGCTCGTCCTCCGGAATCTCTCCCATGTACTACATGGATGTGATGCGGGTTACAGGACCAAAAAGATAAAAAGGAAACGGATTAATCATCACTGTCCGCTTTTAATGTTTTCTATTACAAGCTATTTGATTAATTTTCGTAGATATATGTGTCAAATGACATCATTTTTTCAGTCCTTTATTGCAAACGCTAACCATGCTTGCTATCAATTCATGCATATAACAGTTAGTTGTTTTCTGGTTCAATTTTATACTTTTGTACTCGTCCCCCTTAATTGTTAAGAATAAACTATGTTTTTAAGAAAGTGTCTTTC…	CCCGGGACTTTGGAACCCTAGCATGTAGCATACCCATTCAGTTTGGAACCCTGAAACCCTTGGAACGTGTGTGATGGCATGTTGTAGGCTCGTCCTCCGGAATCTCTCCCATGTACTACATGGATGTGATGCGGGTTACAGGACCAAAAAGATAAAAAGGAAACGGATTAATCATCACTGTCCGCTTTTAATGTTTTCTATTACAAGCTATTTGATTAATTTTCGTAGATATATGTGTCAAATGACATCATTTTTTCAGTCCTTTATTGCAAACGCTAACCATGCTTGCTATCAATTCATGCATATAACAGTTAGTTGTTTTCTGGTTCAATTTTATACTTTTGTACTCGTCCCCCTTAATTGTTAAGAATAAACTATGTTTTTAAGAAAGTGTCTTTC…	aagcaactcatacttcttaagttcagc	60.095	27	gagagctttcaccatctctttctgtt[G|A]	62.161	27	53	2320804	2320856	C	T
Chr09_2609642	GACCAGTAATGGACAAAATCATATCCCCCTGTCAATCTGCCTTTATCCCGGGGCGATGGATCGGAGAAACCACCATCCTAGTTAACGAGATTATTCACTCAATGAAGAAGAAAGGCAGGGGAAACGGGATAGTTGGATTCAAGATAGACTTGATGAAAGCCTACGACAGAGTAGATTAGGGATTCCTATCTAGATTCCTGGCCAACTTCGGATTCTCCTGCCAAATAAATGACCTCATCCTGGGTTGTATCTCTATTGGCTCAGCTGATCTTTTGCTCAATGGTAGTGTGTTCAGCAATATAGCTTTCCACCGGGGACTCCGACAGGGTGACCCTCTTTCCCCATTCTTATACATCATGTATGCGGTGCTTCTATCGAGAATGCTTCTCAAGCTAGAAC…	GACCAGTAATGGACAAAATCATATCCCCCTGTCAATCTGCCTTTATCCCGGGGCGATGGATCGGAGAAACCACCATCCTAGTTAACGAGATTATTCACTCAATGAAGAAGAAAGGCAGGGGAAACGGGATAGTTGGATTCAAGATAGACTTGATGAAAGCCTACGACAGAGTAGATTAGGGATTCCTATCTAGATTCCTGGCCAACTTCGGATTCTCCTGCCAAATAAATGACCTCATCCTGGGTTGTATCTCTATTGGCTCAGCTGATCTTTTGCTCAATGGTAGTGTGTTCAGCAATATAGCTTTCCACCGGGGACTCCGACAGGGTGACCCTCTTTCCCCATTCTTATACATCATGTATGCGGTGCTTCTATCGAGAATGCTTCTCAAGCTAGAAC…	tgtatctctattggctcagctgatc	60.047	25	acttctgaatctcacggaccttgt[C|T]	62.521	25	280	2609387	2609666	G	A
Chr10_214306	AAGTTGTTGATTTCTTATTTTCCCTGACATTCTTCAGAAAAGAAGGCTTCCAGCTCTGAAGAGAAGAAAATAGCTTCAAGTGGCAGTGAAAGTGATGGACGAAAGAAGGGGTGAATATTGCTTTTATCTTCTTTCTTTAAAATTAATATTTTATTTTATGTTATTCTTAATTTTTTTTTTTTTTTTTTTTTTGGGTGATATTAAATACATCATTCCTGTCACAGGAGCGTTCAAATCACTGAGGCTCTGCGCATGCAAATGGAAGTCCAGAAACAACTACATGAGCAGCTTGAGGTATCATTTCTTATTCTTTTATTGACCAGACCACCTCCAGCATGCCCTTCTTTCCTAGACAGACTAACAGAAAAAGATTTTAGTTTTGTGGACGGGAAAAATGCA…	AAGTTGTTGATTTCTTATTTTCCCTGACATTCTTCAGAAAAGAAGGCTTCCAGCTCTGAAGAGAAGAAAATAGCTTCAAGTGGCAGTGAAAGTGATGGACGAAAGAAGGGGTGAATATTGCTTTTATCTTCTTTCTTTAAAATTAATATTTTATTTTATGTTATTCTTAATTTTTTTTTTTTTTTTTTTTTTGGGTGATATTAAATACATCATTCCTGTCACAGGAGCGTTCAAATCACTGAGGCTCTGCGCATGCAAATGGAAGTCCAGAAACAACTACATGAGCAGCTTGAGGTATCATTTCTTATTCTTTTATTGACCAGACCACCTCCAGCATGCCCTTCTTTCCTAGACAGACTAACAGAAAAAGATTTTAGTTTTGTGGACGGGAAAAATGCA…	ctgcattcactctttagcggcta[G|A]	61.787	24	attcgcaattgaagtgctctttga	60.023	24	127	214283	214409	G	A
Chr10_2162356	AGTAGAGTTTAATATTTACCAGTATAGATTGAAGCCTCACGAGCAGCCACAGGCATGTTAGAAGTGTTGGCCACAAGTGTTGTACGCTTCATGACAGATTCTTCACGACCATCAGGCAATGTCATTGTCAGTTGAGGAAAATCCATAAGGACCTAAATCATCAATAACATGAACTAATCAACTCCAAGGCAACAAAAGGAGCAACTTATGCCCAAACCAAACTGAGAACACCATTTACCTCTGCCATTTCATTTCCTCGCTCTCCACAACCAACATAAACAACCGTGTCAGAGTTAGAGTACTGCATATAAACAAAACATATCATATAAAATGAATAAATCAAAAACTTTCCAGCATAATTTAATCCCGTAAAATCCATAACCAAATAATATTGTATTC…	AGTAGAGTTTAATATTTACCAGTATAGATTGAAGCCTCACGAGCAGCCACAGGCATGTTAGAAGTGTTGGCCACAAGTGTTGTACGCTTCATGACAGATTCTTCACGACCATCAGGCAATGTCATTGTCAGTTGAGGAAAATCCATAAGGACCTAAATCATCAATAACATGAACTAATCAACTCCAAGGCAACAAAAGGAGCAACTTATGCCCAAACCAAACTGAGAACACCATTTACCTCTGCCATTTCATTTCCTCGCTCTCCACAACCAACATAAACAACCGTGTCAGAGTTAGAGTACTGCATATAAACAAAACATATCATATAAAATGAATAAATCAAAAACTTTCCAGCATAATTTAATCCCGTAAAATCCATAACCAAATAATATTGTATTC…	tgaggggaaaagtgcatcaagaac[A|G]	62.914	25	taactttgccctttggatgttcttc	59.989	25	278	2162332	2162609	A	G
Chr10_16289987	TTATTTTTTTGGGGCACCTGGAGGGGTGGGCTAGACAGCTTTCTTTCCACTTCCTCTCTTCCTCTAAAAATTCCAAAAAACAAGCAATAAAAATAATCAAATAAAATAGAAAATAAATCACTTATATATTACACATAATCAATAAAATTTTATTTTAAACAAAATAATTGAAGGACAATTTTCAAGAGACATCATCTATTAAATAGACATTGTATCACATCAATATCAACATTTTCTAATCCTTATGTCATATAGACTACGATAATCTATTGGAGATATTCTCATAGAAAAGAATACATATATGACTCCTATATGTCAATCCAAATCATCTAAATGATGATACATCATTTTGCATTTTTTTAGTCTTCTTAACAATAAAACCTAAATAGGAATCAAGCA…	TTATTTTTTTGGGGCACCTGGAGGGGTGGGCTAGACAGCTTTCTTTCCACTTCCTCTCTTCCTCTAAAAATTCCAAAAAACAAGCAATAAAAATAATCAAATAAAATAGAAAATAAATCACTTATATATTACACATAATCAATAAAATTTTATTTTAAACAAAATAATTGAAGGACAATTTTCAAGAGACATCATCTATTAAATAGACATTGTATCACATCAATATCAACATTTTCTAATCCTTATGTCATATAGACTACGATAATCTATTGGAGATATTCTCATAGAAAAGAATACATATATGACTCCTATATGTCAATCCAAATCATCTAAATGATGATACATCATTTTGCATTTTTTTAGTCTTCTTAACAATAAAACCTAAATAGGAATCAAGCA…	aataggaatcaagcacatatgggatcta	60.06	28	gtgccaatttctcctttttaagaatgg[T|C]	61.155	28	144	16289871	16290014	A	G
Chr11_546091	TCCTGCATTCTCAAACCTCCTAAGTAGGCAGTCAACGGGTATTGGAGACCTGCTAGTTTGGAGAGTTGATTGATGTCCTAGCTGGAGGTGGTGCTTTGAAGATGCCAGTGGTAGTGTTGGGTGTTGTTTTCAGCTGAACGGTGGATGGGGTCACTCGTGGAACATAGTTGGCTTTCTTAGGAAGATTTTCTTTTTCTTCCACTAGCCAGGCCATGCCAATTGCATCCGATAATGACCGTAGCTATTTCATCTTTACCTTTATGTAGTATCTCGTCCTTAAGTCCCCCTGTGAAAGCGCCAATAAGGTAGAGTTTTGGTAGGCTTTCAATACACTGTGAAAGTCTTTCAAATTCAACTTGATAGGCTGCCATCATGGTTGTTTGGTGCAACTGATTAAGT…	TCCTGCATTCTCAAACCTCCTAAGTAGGCAGTCAACGGGTATTGGAGACCTGCTAGTTTGGAGAGTTGATTGATGTCCTAGCTGGAGGTGGTGCTTTGAAGATGCCAGTGGTAGTGTTGGGTGTTGTTTTCAGCTGAACGGTGGATGGGGTCACTCGTGGAACATAGTTGGCTTTCTTAGGAAGATTTTCTTTTTCTTCCACTAGCCAGGCCATGCCAATTGCATCCGATAATGACCGTAGCTATTTCATCTTTACCTTTATGTAGTATCTCGTCCTTAAGTCCCCCTGTGAAAGCGCCAATAAGGTAGAGTTTTGGTAGGCTTTCAATACACTGTGAAAGTCTTTCAAATTCAACTTGATAGGCTGCCATCATGGTTGTTTGGTGCAACTGATTAAGT…	cgatcctttgaatttggtgtaccattg[A|T]	62.335	28	acttcaaaattaaccaggtactttcctc	60.01	28	110	546064	546173	A	T
Chr11_597692	GAAGCTTCACCTATTTGAGCTTGAGGAGGAGATGAAAATTGACCCTTTAATCAAATATGTTCTTTATCAGGTACTTTTATCTAATCTCTTCTGTTTTACCATGTATATATAGATTCTTTGACTTTCTACATATGTAAATATATATATATATATATTGAACTTAAGTTCTCTGTGTTGTGGAAAGTATTTGTTAAAAGAAATAATAAATAGAACTTCAGTTCCGTTACATGAAGGGAAAAACTTGTGGCCGTCGAGTTGAGTAATAACCAGGAAGCAATAATTTTGTAAGACTTTAGATACCTTATTAATAATAATTTTGAGATATTAGCTACCTTGGTAATATATTGTATTTTGCTGTTGACAAGTGCCTAGTTTTCAATTTCTGTTTTGCTTATTTTA…	GAAGCTTCACCTATTTGAGCTTGAGGAGGAGATGAAAATTGACCCTTTAATCAAATATGTTCTTTATCAGGTACTTTTATCTAATCTCTTCTGTTTTACCATGTATATATAGATTCTTTGACTTTCTACATATGTAAATATATATATATATATATTGAACTTAAGTTCTCTGTGTTGTGGAAAGTATTTGTTAAAAGAAATAATAAATAGAACTTCAGTTCCGTTACATGAAGGGAAAAACTTGTGGCCGTCGAGTTGAGTAATAACCAGGAAGCAATAATTTTGTAAGACTTTAGATACCTTATTAATAATAATTTTGAGATATTAGCTACCTTGGTAATATATTGTATTTTGCTGTTGACAAGTGCCTAGTTTTCAATTTCTGTTTTGCTTATTTTA…	gagaggagcaaacaatggcga[G|A]	61.82	22	acttcaagctagctcttgccat	60.026	22	217	597671	597887	G	A
Chr01_15609708	TTTGATCAGCAGCAAACCTTCTAACGATGGGCAAAGTTCGAGGATCAGTGGAAATACTGGAGTCAATCCCGAACAAGCCCTTACCCATTAAAACATTTGTATAGTACTGGTTATCAAACACAAATGGAGTTAAATCATTGGATACAATAGTGAGATTTGTTAGAGGAACTCTTGTTGGGCATTTCAATCTCAACATTTGTTCGAACACGAAATCCATTCGATCACTGGGTTTTCTGTCATACAATCTGTTCACAAAATTCACGCAGTGTCCAACACCCAATGTATGCGCACCTGCAAAAATGTAAACAAAAGAAATTAATTTTGTTCATATGCAATATGCAAATGGTGCAATTGGAAAGCCTTTTTTGTTATTATTTTATTTTTTCCAAAACAAGAAAA…	TTTGATCAGCAGCAAACCTTCTAACGATGGGCAAAGTTCGAGGATCAGTGGAAATACTGGAGTCAATCCCGAACAAGCCCTTACCCATTAAAACATTTGTATAGTACTGGTTATCAAACACAAATGGAGTTAAATCATTGGATACAATAGTGAGATTTGTTAGAGGAACTCTTGTTGGGCATTTCAATCTCAACATTTGTTCGAACACGAAATCCATTCGATCACTGGGTTTTCTGTCATACAATCTGTTCACAAAATTCACGCAGTGTCCAACACCCAATGTATGCGCACCTGCAAAAATGTAAACAAAAGAAATTAATTTTGTTCATATGCAATATGCAAATGGTGCAATTGGAAAGCCTTTTTTGTTATTATTTTATTTTTTCCAAAACAAGAAAA…	taagaagcatgcgatcattaccatttc	60.52	27	ctgaagagtttgctattgggtctgat[C|T]	61.8	27	108	15609627	15609734	G	A
Chr02_16535007	ACAGCTTCCTAGGTCTATTTCTACCTTCAAAACTTGGATGCTCAGTACGTGCTTAGAATCTTCTAGTATAATCATGGATTATTGAGATTTAATTACTTCTTGTATGAAACTAATAATATTTTCCTTAAACCTCCTTACTTGAGCTCTAGTAATTGGTCTGGTCTTTAGTTGCATAGGATCAGCACCCCAGCATGTAGTTGATGGTATGGGTTCGGGTAGGTTCTCATCATCTCCGTTTGGTAGAGTAAAATCTGACCGGTCACTTGAAGTTCATAGGACGCTCGAAGAACCATTTCTCACTCATGGTCAATCTCATAGGGGAAGTCAACTAGTGCACTTAGTGCTAGCAGACTACCGGTTTTGATCCATTTATCTGAGTTACTTTTGAATAGAGGCTTT…	ACAGCTTCCTAGGTCTATTTCTACCTTCAAAACTTGGATGCTCAGTACGTGCTTAGAATCTTCTAGTATAATCATGGATTATTGAGATTTAATTACTTCTTGTATGAAACTAATAATATTTTCCTTAAACCTCCTTACTTGAGCTCTAGTAATTGGTCTGGTCTTTAGTTGCATAGGATCAGCACCCCAGCATGTAGTTGATGGTATGGGTTCGGGTAGGTTCTCATCATCTCCGTTTGGTAGAGTAAAATCTGACCGGTCACTTGAAGTTCATAGGACGCTCGAAGAACCATTTCTCACTCATGGTCAATCTCATAGGGGAAGTCAACTAGTGCACTTAGTGCTAGCAGACTACCGGTTTTGATCCATTTATCTGAGTTACTTTTGAATAGAGGCTTT…	aatctcataggggaagtcaactagtg	59.901	26	aaccattatgcttggctactgatgg[C|T]	62.785	26	218	16534815	16535032	G	A
Chr02_19997340	CAATCTTGTTCACAAATACTTGCTTTAACGGCTTTTTATTTATTTACTTTTATTTTTAATCATTGGGTTAATCAAACCCAATACCCTAGATGTCGAAGAGTATGAACATTGTTAGACAATTAGGTTTAGCATTAAACACAATAAAAGACCATGGATAATAATATTGGACGACAAAAATTGTCTTAGGCCTACAATATCTTCAAAGGGGCCAATTCAGAAAAAAAACCAAGCAACATACACCAATTCAAAATTCAATCTTCTTCGTCTTCTTCTTTCTCCTCTCCCTCCTTAAACGCTAACAGCGTATATACCAAGTGCTCCTTCCATTAACAACAAATCCACACTTTGCATTCCTGTAACCAATCTCCAAAACTCAGTTCTAAGACCATAGACCTCAAG…	CAATCTTGTTCACAAATACTTGCTTTAACGGCTTTTTATTTATTTACTTTTATTTTTAATCATTGGGTTAATCAAACCCAATACCCTAGATGTCGAAGAGTATGAACATTGTTAGACAATTAGGTTTAGCATTAAACACAATAAAAGACCATGGATAATAATATTGGACGACAAAAATTGTCTTAGGCCTACAATATCTTCAAAGGGGCCAATTCAGAAAAAAAACCAAGCAACATACACCAATTCAAAATTCAATCTTCTTCGTCTTCTTCTTTCTCCTCTCCCTCCTTAAACGCTAACAGCGTATATACCAAGTGCTCCTTCCATTAACAACAAATCCACACTTTGCATTCCTGTAACCAATCTCCAAAACTCAGTTCTAAGACCATAGACCTCAAG…	caagcatgaatcatgactactctgtaatc	60.531	29	cattcagcgaataacagggatgaagatt[C|T]	62.654	29	102	19997267	19997368	G	A
Chr02_21096361	CAATCCAAGCTGGTGTGCAAAAGGTGGTACACTCTCATCAAAGACTCGGCATTTGCGACCAGGCATTTCCATTATTCTACCACCATTGTACCATCCTCTACAACAACACTCTTGCTCACTGGACCAAGTGGCTTAGCCAAGGACTATGTGATATGCACCTTGACAAACCAAGATGTTGGCCACCATGGCGGCGATGTGATGAATTATGTTGTTGAAGAAGAATCCAAGGCACCACATTATCTGTTTGTGACGTCTCATTGTAATGGCATCTTCATGGTGTCTTTAGTCCCTTTTGTAGGCACTATTTTATGGAATCCCACCATCAAGGAAGTGAAGCTTCTACCCAGTCCAAGGTATTACCCTGTACATGGGGAAGGATTTGGGTATGATTCCAAAGCT…	CAATCCAAGCTGGTGTGCAAAAGGTGGTACACTCTCATCAAAGACTCGGCATTTGCGACCAGGCATTTCCATTATTCTACCACCATTGTACCATCCTCTACAACAACACTCTTGCTCACTGGACCAAGTGGCTTAGCCAAGGACTATGTGATATGCACCTTGACAAACCAAGATGTTGGCCACCATGGCGGCGATGTGATGAATTATGTTGTTGAAGAAGAATCCAAGGCACCACATTATCTGTTTGTGACGTCTCATTGTAATGGCATCTTCATGGTGTCTTTAGTCCCTTTTGTAGGCACTATTTTATGGAATCCCACCATCAAGGAAGTGAAGCTTCTACCCAGTCCAAGGTATTACCCTGTACATGGGGAAGGATTTGGGTATGATTCCAAAGCT…	gttggagagagattgagatgccaataga[T|A]	62.801	29	ctcatcagacatatcaaaccaaagtaagg	60.434	29	137	21096333	21096469	T	A
Chr04_19767972	CTTTTTTTTTTTTTTAAAGAATAGAAAAAAAATTCTAATATTCAATATTAATATTGATAATATGTGAAATAAAGTAACAAGGTATACTGAAAAATGGAAACGTACCACTCCAAGCTTGGTCTTGATTAACTTGATTTGATCAAGAGAAAACCACATGCTTGTTGTTGCAGTTGGCTGAAACTCAAGTCCATCATTTCCAGATCTTATTGGTGTTTTATCATCTTCAAGTAAACTACTCTTTAAGATGCCCCAACTCACATCGTATATGGTATTGAAAACCGATGAGAAAAGTTTAGGAACATAAGAAAATACACTTATTTTCTCACGGTGGACATTGGTGGATTTCGATCTTTGTCGCGAAGGAAAGGTTAACGGAAGAGATGGATCAGCAGCTCGTTG…	CTTTTTTTTTTTTTTAAAGAATAGAAAAAAAATTCTAATATTCAATATTAATATTGATAATATGTGAAATAAAGTAACAAGGTATACTGAAAAATGGAAACGTACCACTCCAAGCTTGGTCTTGATTAACTTGATTTGATCAAGAGAAAACCACATGCTTGTTGTTGCAGTTGGCTGAAACTCAAGTCCATCATTTCCAGATCTTATTGGTGTTTTATCATCTTCAAGTAAACTACTCTTTAAGATGCCCCAACTCACATCGTATATGGTATTGAAAACCGATGAGAAAAGTTTAGGAACATAAGAAAATACACTTATTTTCTCACGGTGGACATTGGTGGATTTCGATCTTTGTCGCGAAGGAAAGGTTAACGGAAGAGATGGATCAGCAGCTCGTTG…	accgatgagaaaagtttaggaacataag	59.908	28	ggacaaacctctttgggaagttcatata[T|C]	62.086	29	252	19767749	19768000	A	G
Chr05_4202876	AAAATATAAAATAAAAATAAATAAAATGAACATATACTTTCCAGTTCACCAAAAATGGAAAGCGAATCAAACAACTTCATGATGGTAGATCTCTCAGTTTCTGTATCTTTATCATATTGCTAGGGTGTTGGTAAACTAGTCCAAATAGGCACTCCAAGACTCTTCCTTATCATCCTCATCGTCTTCCTTTTCTCCCCACTACCTCTCAAGCTTTCAACCATTCATCTTGGAAGTGGAACTTCTTTTTTTATTACATGGCTTGGAAGCTTCAAAGCTTTTGCTTTTCATTTTTCGGTAAAGGTCCTTCAGCTGTAAATCCATCAATCTCTTTAGGACATTTTCTAGCTATTAATTGCTTGCCCATTGACATCCAGCAAAACCCACCTCCAAAACCATTGC…	AAAATATAAAATAAAAATAAATAAAATGAACATATACTTTCCAGTTCACCAAAAATGGAAAGCGAATCAAACAACTTCATGATGGTAGATCTCTCAGTTTCTGTATCTTTATCATATTGCTAGGGTGTTGGTAAACTAGTCCAAATAGGCACTCCAAGACTCTTCCTTATCATCCTCATCGTCTTCCTTTTCTCCCCACTACCTCTCAAGCTTTCAACCATTCATCTTGGAAGTGGAACTTCTTTTTTTATTACATGGCTTGGAAGCTTCAAAGCTTTTGCTTTTCATTTTTCGGTAAAGGTCCTTCAGCTGTAAATCCATCAATCTCTTTAGGACATTTTCTAGCTATTAATTGCTTGCCCATTGACATCCAGCAAAACCCACCTCCAAAACCATTGC…	ccatcaatctctttaggacattttctagct	61.471	30	gttattttcaggtctctgcaaggttttct[A|G]	62.139	30	213	4202693	4202905	T	C
Chr05_8925392	CCTGATATAATTATATAATATTTGATCGTTATTTTTATTTTATTTTTTTTTTTGTGAACAAAAATGTAAATCTAGTTGTTCTTTCAGGATTTATTTTTGGGTGGAACAGAAACTACTTCAACGTTAGTAGAATGGAAAATGGCAGAGCTGGTTAAAATCCGAAAACGATGAAGAAATCACAAGAAGAGGTAAGAAATGTGTCATCAAAGAAGCTCTATTGTTACACCCTCCATGTCCCCTTCTTCCAAAAACCAGTGTGATTATCAATGCTGAGGCAATTCAAAGAGACCCCAGAATTTGGGAAAACCAGATGATTTCATTCCAAAGAGGTTTGAGAAGACGAACATTGATTTTAAAAGCCAAGATTTCAGATTCTTACCATTTGGTGGTGGAAAGAAG…	CCTGATATAATTATATAATATTTGATCGTTATTTTTATTTTATTTTTTTTTTTGTGAACAAAAATGTAAATCTAGTTGTTCTTTCAGGATTTATTTTTGGGTGGAACAGAAACTACTTCAACGTTAGTAGAATGGAAAATGGCAGAGCTGGTTAAAATCCGAAAACGATGAAGAAATCACAAGAAGAGGTAAGAAATGTGTCATCAAAGAAGCTCTATTGTTACACCCTCCATGTCCCCTTCTTCCAAAAACCAGTGTGATTATCAATGCTGAGGCAATTCAAAGAGACCCCAGAATTTGGGAAAACCAGATGATTTCATTCCAAAGAGGTTTGAGAAGACGAACATTGATTTTAAAAGCCAAGATTTCAGATTCTTACCATTTGGTGGTGGAAAGAAG…	tcctgatggaggagtgggta[G|A]	59.635	21	gaccgtaacacttctggggag	60.067	21	106	8925372	8925477	G	A
Chr05_14648703	AAAGGCCATGTTATGGTTTTTTATTGTGTTCGATAGTTCAGTTCACATGAGCATAGTCTTCAATCCCCTCATGCTACATCATCACCTCACTGATCCAACCAAAGAAAACTCAATTCTATGGACATTCCTAGAGTGGTTCCAATCTCTCTCTTGGTGGAGAGCAAAGCTTCAAGAAATACTCTTATATAACAAGGTCTAGTCCATGTCATTAGAAAGGAACCAAAAGGTACAAACATATTTTATAATGTCCATACCATATTTTCAAGTTCCAAAAACTAAAGAATTATGGACACACAATCTCGTTTATGAACTATTCATTTTTCATCCAGAACAGTAAATGGACAAAGAAACCCTAAAGCAAAACATCACTCTTCTAATCCATCACCTTCGTGAAATCAA…	AAAGGCCATGTTATGGTTTTTTATTGTGTTCGATAGTTCAGTTCACATGAGCATAGTCTTCAATCCCCTCATGCTACATCATCACCTCACTGATCCAACCAAAGAAAACTCAATTCTATGGACATTCCTAGAGTGGTTCCAATCTCTCTCTTGGTGGAGAGCAAAGCTTCAAGAAATACTCTTATATAACAAGGTCTAGTCCATGTCATTAGAAAGGAACCAAAAGGTACAAACATATTTTATAATGTCCATACCATATTTTCAAGTTCCAAAAACTAAAGAATTATGGACACACAATCTCGTTTATGAACTATTCATTTTTCATCCAGAACAGTAAATGGACAAAGAAACCCTAAAGCAAAACATCACTCTTCTAATCCATCACCTTCGTGAAATCAA…	caataattaccaacatcctcctaacgtt	59.959	28	ggttgtaatggagataatgctgcttct[A|G]	62.476	28	132	14648599	14648730	T	C
Chr05_20997704	ATAAGAGTAATGGCATTAAATCTCATATTGTAAGAATCCAAGAATTTATGGGGGCACTAGCACAAGAAAAAATGGTATGGTTAAGCAATCGACACGATATATTTGCTCACATTCTAGGTGAAGGTCATAATTTGCAAGAACATTCTATAGGGTTAATTAGAAGGGGTAAAGTGAATGATTTGCCATATTCAGGAGTCAAAGAAAAACCTTTGCACTATCCCCTCATAGTCCATTAGTGGGTAGGGTGGTCAACTTAGAAAAACTTTTTCCATTTATGGAAAGGGGCTCACATATCTCCAGGTACCACTTAGTTTGATTGACACAAGTAATCCTAGGACTAGCCTTTCACAAGACTACCTCATCTAAAGATGTTGCCTCGAGCTGGAGGTCATGCAAAAG…	ATAAGAGTAATGGCATTAAATCTCATATTGTAAGAATCCAAGAATTTATGGGGGCACTAGCACAAGAAAAAATGGTATGGTTAAGCAATCGACACGATATATTTGCTCACATTCTAGGTGAAGGTCATAATTTGCAAGAACATTCTATAGGGTTAATTAGAAGGGGTAAAGTGAATGATTTGCCATATTCAGGAGTCAAAGAAAAACCTTTGCACTATCCCCTCATAGTCCATTAGTGGGTAGGGTGGTCAACTTAGAAAAACTTTTTCCATTTATGGAAAGGGGCTCACATATCTCCAGGTACCACTTAGTTTGATTGACACAAGTAATCCTAGGACTAGCCTTTCACAAGACTACCTCATCTAAAGATGTTGCCTCGAGCTGGAGGTCATGCAAAAG…	gccttaatccaatcctagttcctttaag	60.011	28	ggttgagtcaagtttaacactttggct[T|G]	62.794	28	53	20997679	20997731	A	C
Chr06_32096649	AGTTGTCCCTTTTGGAATACTGTTCAGAACAACAGCCATTGCTAAGCTACTACCATCCACCACTTTTATCTTCAGCTGAGGGTTCCTTTTGATATATAGTTCACCATTTCTATTAAGTTCCTCACCCTGCAGCCAATCCAAAGCAGAGCATAAAACTATATATAAAAAATCAAGTGCTAATTGAAGTGAGAATTAAGAAAAGTAGAAGATAATTTTGTTTAATTAATTAGAGAAACTCTTGCCTGATTTAGAAGACCTAGACTTAACACCTTAACTCCCTTCTTATCGGCATCCAATATTGCTTCTTCAATCAACTTATTGATAGCTTCTTTTCTCCATGGTAATAGATACTAACAAAATTTAAAGGCAAATTTTTGAGATACATGTCAAATTAATTGA…	AGTTGTCCCTTTTGGAATACTGTTCAGAACAACAGCCATTGCTAAGCTACTACCATCCACCACTTTTATCTTCAGCTGAGGGTTCCTTTTGATATATAGTTCACCATTTCTATTAAGTTCCTCACCCTGCAGCCAATCCAAAGCAGAGCATAAAACTATATATAAAAAATCAAGTGCTAATTGAAGTGAGAATTAAGAAAAGTAGAAGATAATTTTGTTTAATTAATTAGAGAAACTCTTGCCTGATTTAGAAGACCTAGACTTAACACCTTAACTCCCTTCTTATCGGCATCCAATATTGCTTCTTCAATCAACTTATTGATAGCTTCTTTTCTCCATGGTAATAGATACTAACAAAATTTAAAGGCAAATTTTTGAGATACATGTCAAATTAATTGA…	ggttgtcccctgaccaattgttaatt[A|G]	61.668	27	acccttttaatacttcttccccttgta	59.981	27	233	32096623	32096855	A	G
Chr07_1148658	TTATATTGCATATTGGTCATTCTCAAGCCAAGGACTTGGTTTATTTCATACAAATGTGGTGTCTCTTTATTATTAATATATTTGAGATTTCTATTTTTTCTTATTTTTGTCTTGTTTTGTTTTGTTTTTTTTTTTTTTTTTTTGGGGTTTACTTGGATTAATAAGTTAGAATTTTATGCAATGAGATAAAGTTTGTGCTTTTTCTTTTAGCTGGTAATCTGTTTGCACAACCCAGTATATATTCAAATTTCAAACCTGGATGTATTTTTAATTGTCTTTCTCACTAAACCGATTGAGATCATCCATCTTAACAACATCAACAAAAGCAGCGGGTATACCCCAAGAAGAAAATTCATCAAGCATAAAACAATTTGTGTTTGGTAGAAAAATTTAGAAGCT…	TTATATTGCATATTGGTCATTCTCAAGCCAAGGACTTGGTTTATTTCATACAAATGTGGTGTCTCTTTATTATTAATATATTTGAGATTTCTATTTTTTCTTATTTTTGTCTTGTTTTGTTTTGTTTTTTTTTTTTTTTTTTTGGGGTTTACTTGGATTAATAAGTTAGAATTTTATGCAATGAGATAAAGTTTGTGCTTTTTCTTTTAGCTGGTAATCTGTTTGCACAACCCAGTATATATTCAAATTTCAAACCTGGATGTATTTTTAATTGTCTTTCTCACTAAACCGATTGAGATCATCCATCTTAACAACATCAACAAAAGCAGCGGGTATACCCCAAGAAGAAAATTCATCAAGCATAAAACAATTTGTGTTTGGTAGAAAAATTTAGAAGCT…	acgccacatttcttgccattttg[T|G]	62.776	24	ttgctcagcttgagtgtacaattg	60.024	24	81	1148635	1148715	T	G
Chr07_2539626	GAAAGGAATGAGAGAGCTGCTGGAAGATGATGCTTCCTTTAAAGCTGGAATGTTTTGCATTGCCTGTTGGAATGGCTTCCACGTATTATTTTCCACTACCATTAAACTATATTTGGAGATAGTGGCAAAAAAGTCAGCTTTGGACAGCCACCAATAAGCAATTCTGAAAGACGAGGAAATGAATGAGATACGTAGTGATTATTTATTGAAGAGGAATTCTCATCCACTACTTCCTCCCTCCACCATCCCTTTAGATTGGGCAAATCAAACAAGCCTACTCTTTCCAGAGATGGCAGAATTGTAGTAGATGACATAGAGGACTCCTCTGAAATATACTCTAGAGAAAGCAATTCAGTTAGCCACAATTTCTTGAGAGAATGGAATTGAGTTAGCCGTGGT…	GAAAGGAATGAGAGAGCTGCTGGAAGATGATGCTTCCTTTAAAGCTGGAATGTTTTGCATTGCCTGTTGGAATGGCTTCCACGTATTATTTTCCACTACCATTAAACTATATTTGGAGATAGTGGCAAAAAAGTCAGCTTTGGACAGCCACCAATAAGCAATTCTGAAAGACGAGGAAATGAATGAGATACGTAGTGATTATTTATTGAAGAGGAATTCTCATCCACTACTTCCTCCCTCCACCATCCCTTTAGATTGGGCAAATCAAACAAGCCTACTCTTTCCAGAGATGGCAGAATTGTAGTAGATGACATAGAGGACTCCTCTGAAATATACTCTAGAGAAAGCAATTCAGTTAGCCACAATTTCTTGAGAGAATGGAATTGAGTTAGCCGTGGT…	gagaatggaattgagttagccgtg	59.965	24	ccacaccaaaatttgaagcggtt[G|A]	62.021	24	151	2539499	2539649	C	T
Chr07_6546237	ATGGGCTTCTGCGATAGGTATTGTTTAAGGGGACGAGAAAGGTTTTCTATTTTGGAGGTAGCCAATCAAATTGCCAACAGGATTTTTATTATAAGTCACCTGAGACCGATGTTGACTCCCTTAGGAAATTACGAAACTTTCTAGTAAAATAGAAATAGTAATATTTCTAATTGGGAGTCTTACATGAATGCACTCTTGATTTTTAACTTGGTCCATTATGATCCATAAAGGAGGGGGCTTTCGTTTGCAACAAGGTAGCCATAGGGAAACTTGTGGATGGGTTGAATCCTTCATGATGGTGAAGCTATAATTTTGGAAGCAAAACACGATGAAAGCTTATGTTTGTACACCCTTACTTAAATTTATACCCTTAAGTGAGAAAGGTGCTAAGCTAAGGTG…	ATGGGCTTCTGCGATAGGTATTGTTTAAGGGGACGAGAAAGGTTTTCTATTTTGGAGGTAGCCAATCAAATTGCCAACAGGATTTTTATTATAAGTCACCTGAGACCGATGTTGACTCCCTTAGGAAATTACGAAACTTTCTAGTAAAATAGAAATAGTAATATTTCTAATTGGGAGTCTTACATGAATGCACTCTTGATTTTTAACTTGGTCCATTATGATCCATAAAGGAGGGGGCTTTCGTTTGCAACAAGGTAGCCATAGGGAAACTTGTGGATGGGTTGAATCCTTCATGATGGTGAAGCTATAATTTTGGAAGCAAAACACGATGAAAGCTTATGTTTGTACACCCTTACTTAAATTTATACCCTTAAGTGAGAAAGGTGCTAAGCTAAGGTG…	tgaaagcttatgtttgtacacccttac	60.041	27	tgaccaactttcgtaaaagcaccttt[C|G]	62.689	27	198	6546066	6546263	G	C
Chr07_12819152	CCTTGCCTATGGGTTCAAAAGCTCCTTCGCTTATACATCTCTGTTCATATACTCTCAAGGAGAAATCTTCATGTACATCCTCATTTATGTTGACAACATAATCTTGACTGGTAATAACTCTTCTCTTCTTGTCAATGTTTATGCTTTTATCTCCAATCCATCCTCTTTGAAAGATTTAGGTGGATTAAACTATTTCTTGGAGTGGAAGCACGCTCCATTGATTCTGCCCTATTCCTCTTCCAAAAGAAATATATTCAAGATATTCTTGATAGAACTGGTATGAGTGCCACCAACAAAGTCTCAACTCCTTTGGTAACCAACTATTTGTTGCTTCTAATTGATGGCATAACACTTCCTTCCCCAATGCAATATCATCAAACTGTCAGATGTCTTCAATAT…	CCTTGCCTATGGGTTCAAAAGCTCCTTCGCTTATACATCTCTGTTCATATACTCTCAAGGAGAAATCTTCATGTACATCCTCATTTATGTTGACAACATAATCTTGACTGGTAATAACTCTTCTCTTCTTGTCAATGTTTATGCTTTTATCTCCAATCCATCCTCTTTGAAAGATTTAGGTGGATTAAACTATTTCTTGGAGTGGAAGCACGCTCCATTGATTCTGCCCTATTCCTCTTCCAAAAGAAATATATTCAAGATATTCTTGATAGAACTGGTATGAGTGCCACCAACAAAGTCTCAACTCCTTTGGTAACCAACTATTTGTTGCTTCTAATTGATGGCATAACACTTCCTTCCCCAATGCAATATCATCAAACTGTCAGATGTCTTCAATAT…	gccgctattaaaaggctact[G|A]	57.12	21	tggctgacaatcgggaaacaa	60.478	21	219	12819132	12819350	G	A
Chr07_21692324	AGAAGTTTTTCTTCCCTTTTTTTTTTCCTCTCTGTCTTGTATTGCTTCCTTATCTGCCATTTTATAAATTTCACATTTGTTGTATAATGCTCTGTATACTGTATTGGACGTGTAGTTGTTCTTTATGCATTGGGTTGCTGCTGTTTTTGTTGTGAAGTGCTGTAAATTTGTGAAATCAGTTTGTAGTATTGTGGGAGGAATAAGGGGATGAATTTTTGAAGTGTGTTTTCAGTGCAGGTAATTTTTGGTTAGTCCATCCCTAAGGGGAGGCTCTGCCGGATTTTCCATTGGAGGGTCCGGTAGGGTTTCCCTGGGATCAGGGCTTGTCTAGGGTTCCGGGGAAGGAATTCTGGACGGGTCCTGACATAGCTAGTCCAATGGTAATTAAAATTCATCTTG…	AGAAGTTTTTCTTCCCTTTTTTTTTTCCTCTCTGTCTTGTATTGCTTCCTTATCTGCCATTTTATAAATTTCACATTTGTTGTATAATGCTCTGTATACTGTATTGGACGTGTAGTTGTTCTTTATGCATTGGGTTGCTGCTGTTTTTGTTGTGAAGTGCTGTAAATTTGTGAAATCAGTTTGTAGTATTGTGGGAGGAATAAGGGGATGAATTTTTGAAGTGTGTTTTCAGTGCAGGTAATTTTTGGTTAGTCCATCCCTAAGGGGAGGCTCTGCCGGATTTTCCATTGGAGGGTCCGGTAGGGTTTCCCTGGGATCAGGGCTTGTCTAGGGTTCCGGGGAAGGAATTCTGGACGGGTCCTGACATAGCTAGTCCAATGGTAATTAAAATTCATCTTG…	atgaatacgaaagagaggtaggtatgaa	59.747	28	cgaaggaagaccatatttaacgatccc[G|T]	62.707	28	66	21692286	21692351	C	A
Chr08_1096769	ATAATAAGAACCTAATTTTAGAACCTTATGGAATATAAACTTCCCAAATGTCTAATAAACTGATCAAAGAATAAAAGCCAAAAAAAATCAAAAATCAAAAATAAAAAAAAAAACAAAAAATAAAAAAAAAATCTTAATTATATTTACAAATGACTATGATTTTTTTATTCATGTGTATCCATCACCATATTACTTGCAAAGATAAATACATAATTGTATTAAATGCATAAAATATTTTACAAATATTTTGATTATATTTTGGGATTAATTTATTTCTTAAAAGTAATTAATTAGCAATTTTATTTCATATCATCTTCTATCCGGTAGACTTGGTAAAAGGGCCTCGACTTATTTCCAGAATTAGAGTTCGACCACAGTAGCCCTTTTTCCAAAAATTAG…	ATAATAAGAACCTAATTTTAGAACCTTATGGAATATAAACTTCCCAAATGTCTAATAAACTGATCAAAGAATAAAAGCCAAAAAAAATCAAAAATCAAAAATAAAAAAAAAAACAAAAAATAAAAAAAAAATCTTAATTATATTTACAAATGACTATGATTTTTTTATTCATGTGTATCCATCACCATATTACTTGCAAAGATAAATACATAATTGTATTAAATGCATAAAATATTTTACAAATATTTTGATTATATTTTGGGATTAATTTATTTCTTAAAAGTAATTAATTAGCAATTTTATTTCATATCATCTTCTATCCGGTAGACTTGGTAAAAGGGCCTCGACTTATTTCCAGAATTAGAGTTCGACCACAGTAGCCCTTTTTCCAAAAATTAG…	ctcgacttatttccagaattagagttcg	60.066	28	cttaacgacactggtagatctctaagg[A|G]	62.227	28	186	1096611	1096796	T	C

## Sheet: Table S7
Supplemental Table 7. List of PCR amplification results of 40 core SNPs in 10 samples in this study.
Marker	Sample ID	Product length/bp	Sequencing primers	PCR band	Genotype	KASP value
Chr01_748311	C370	659	Chr01_748311	Normal	A:A	B
	C373	659	Chr01_748311	Normal	A:G
	C381	659	Chr01_748311	Normal	A:G
	C426	659	Chr01_748311	Normal	A:G:C
	C427	659	Chr01_748311	Normal	A:A
	C430	659	Chr01_748311	Normal	A:G
	C431	659	Chr01_748311	Normal	A:G
	C432	659	Chr01_748311	Normal	A:C
	C422	659	Chr01_748311	Overlapping peaks	A:C
	C423	659	Chr01_748311	Normal	A:G:C
Chr01_1228716	C370	660	Chr01_1228716	Poly	/	D
Chr01_1228716	C373	660	Chr01_1228716	Poly	/
Chr01_1228716	C381	660	Chr01_1228716	Poly	/
Chr01_1228716	C426	660	Chr01_1228716	Poly	/
Chr01_1228716	C427	660	Chr01_1228716	Poly	/
Chr01_1228716	C430	660	Chr01_1228716	Overlapping peaks	/
Chr01_1228716	C431	660	Chr01_1228716	Poly	/
Chr01_1228716	C432	660	Chr01_1228716	Poly	/
Chr01_1228716	C422	660	Chr01_1228716	Poly	/
Chr01_1228716	C423	660	Chr01_1228716	Poly	/
Chr02_891832	C370	648	Chr02_891832	Normal	A:T	A
Chr02_891832	C373	648	Chr02_891832	Normal	A:T
Chr02_891832	C381	648	Chr02_891832	Normal	T:T
Chr02_891832	C426	648	Chr02_891832	Normal	T:T
Chr02_891832	C427	648	Chr02_891832	Normal	A:A
Chr02_891832	C430	648	Chr02_891832	Normal	T:T
Chr02_891832	C431	648	Chr02_891832	Normal	A:A
Chr02_891832	C432	648	Chr02_891832	Normal	A:T
Chr02_891832	C422	648	Chr02_891832	Normal	T:T
Chr02_891832	C423	648	Chr02_891832	Normal	A:T
Chr02_2258519	C370	699	Chr02_2258519	Poly	G:G	C
Chr02_2258519	C373	699	Chr02_2258519	Poly	T:G
Chr02_2258519	C381	699	Chr02_2258519	Poly	G:G
Chr02_2258519	C426	699	Chr02_2258519	Poly	G:G
Chr02_2258519	C427	699	Chr02_2258519	Overlapping peaks	G:G
Chr02_2258519	C430	699	Chr02_2258519	Poly	G:G
Chr02_2258519	C431	699	Chr02_2258519	Overlapping peaks	/
Chr02_2258519	C432	699	Chr02_2258519	Poly	G:G
Chr02_2258519	C422	699	Chr02_2258519	Overlapping peaks	/
Chr02_2258519	C423	699	Chr02_2258519	Poly	G:G
Chr04_1507807	C370	629	Chr04_1507807	Normal	T:C	A
Chr04_1507807	C373	629	Chr04_1507807	Normal	T:T
Chr04_1507807	C381	629	Chr04_1507807	Normal	T:C
Chr04_1507807	C426	629	Chr04_1507807	Normal	T:C
Chr04_1507807	C427	629	Chr04_1507807	Normal	C:T
Chr04_1507807	C430	629	Chr04_1507807	Normal	T:C
Chr04_1507807	C431	629	Chr04_1507807	Normal	T:C
Chr04_1507807	C432	629	Chr04_1507807	Normal	T:C
Chr04_1507807	C422	629	Chr04_1507807	Normal	T:C
Chr04_1507807	C423	629	Chr04_1507807	Normal	T:C
Chr04_2179635	C370	487	Chr04_2179635	Special structure	T:T	C
Chr04_2179635	C373	487	Chr04_2179635	Special structure	C:C
Chr04_2179635	C381	487	Chr04_2179635	Normal	C:C
Chr04_2179635	C426	487	Chr04_2179635	Normal	C:C
Chr04_2179635	C427	487	Chr04_2179635	Overlapping peaks	T:C
Chr04_2179635	C430	487	Chr04_2179635	Normal	C:C
Chr04_2179635	C431	487	Chr04_2179635	Overlapping peaks	T:C
Chr04_2179635	C432	487	Chr04_2179635	Overlapping peaks	T:T
Chr04_2179635	C422	487	Chr04_2179635	Normal	C:C
Chr04_2179635	C423	487	Chr04_2179635	Overlapping peaks	T:C
Chr05_840191	C370	494	Chr05_840191	Normal	C:A	A
Chr05_840191	C373	494	Chr05_840191	Normal	C:A
Chr05_840191	C381	494	Chr05_840191	Normal	A:C
Chr05_840191	C426	494	Chr05_840191	Normal	C:C
Chr05_840191	C427	494	Chr05_840191	Normal	C:A
Chr05_840191	C430	494	Chr05_840191	Normal	C:C
Chr05_840191	C431	494	Chr05_840191	Normal	A:C
Chr05_840191	C432	494	Chr05_840191	Normal	C:A
Chr05_840191	C422	494	Chr05_840191	Normal	C:C
Chr05_840191	C423	494	Chr05_840191	Normal	C:A
Chr05_845702	C370	679	Chr05_845702	Overlapping peaks	G:G	C
Chr05_845702	C373	679	Chr05_845702	Overlapping peaks	G:G
Chr05_845702	C381	679	Chr05_845702	Overlapping peaks	/
Chr05_845702	C426	679	Chr05_845702	Normal	G:G
Chr05_845702	C427	679	Chr05_845702	Overlapping peaks	G:G
Chr05_845702	C430	679	Chr05_845702	Normal	G:G
Chr05_845702	C431	679	Chr05_845702	Normal	A:A
Chr05_845702	C432	679	Chr05_845702	Overlapping peaks	G:G
Chr05_845702	C422	679	Chr05_845702	Normal	G:G
Chr05_845702	C423	679	Chr05_845702	Overlapping peaks	G:G
Chr06_822640	C370	597	Chr06_822640	Overlapping peaks	/	B
Chr06_822640	C373	597	Chr06_822640	Normal	T:T
Chr06_822640	C381	597	Chr06_822640	Overlapping peaks	/
Chr06_822640	C426	597	Chr06_822640	Overlapping peaks	/
Chr06_822640	C427	597	Chr06_822640	Overlapping peaks	/
Chr06_822640	C430	597	Chr06_822640	Overlapping peaks	/
Chr06_822640	C431	597	Chr06_822640	Normal	C:C
Chr06_822640	C432	597	Chr06_822640	Overlapping peaks	/
Chr06_822640	C422	597	Chr06_822640	Overlapping peaks	/
Chr06_822640	C423	597	Chr06_822640	Normal	T:T
Chr06_1542780	C370	665	Chr06_1542780	Normal	C:G	A
Chr06_1542780	C373	665	Chr06_1542780	Normal	C:G
Chr06_1542780	C381	665	Chr06_1542780	Normal	G:C
Chr06_1542780	C426	665	Chr06_1542780	Normal	C:C
Chr06_1542780	C427	665	Chr06_1542780	Normal	C:G
Chr06_1542780	C430	665	Chr06_1542780	Normal	C:C
Chr06_1542780	C431	665	Chr06_1542780	Normal	G:G
Chr06_1542780	C432	665	Chr06_1542780	Normal	C:G
Chr06_1542780	C422	665	Chr06_1542780	Normal	C:G
Chr06_1542780	C423	665	Chr06_1542780	Normal	C:C
Chr07_273819	C370	592	Chr07_273819	Normal	A:A	B
Chr07_273819	C373	592	Chr07_273819	Normal	G:A
Chr07_273819	C381	592	Chr07_273819	Normal	G:A
Chr07_273819	C426	592	Chr07_273819	Normal	G:G
Chr07_273819	C427	592	Chr07_273819	Normal	A:A
Chr07_273819	C430	592	Chr07_273819	Normal	G:A
Chr07_273819	C431	592	Chr07_273819	Normal	A:G
Chr07_273819	C432	592	Chr07_273819	Normal	A:A
Chr07_273819	C422	592	Chr07_273819	Normal	G:A
Chr07_273819	C423	592	Chr07_273819	Overlapping peaks	/
Chr07_2457030	C370	624	Chr07_2457030	Normal	G:A	B
Chr07_2457030	C373	624	Chr07_2457030	Overlapping peaks	G:A
Chr07_2457030	C381	624	Chr07_2457030	Normal	G:A
Chr07_2457030	C426	624	Chr07_2457030	Normal	G:G
Chr07_2457030	C427	624	Chr07_2457030	Normal	A:G
Chr07_2457030	C430	624	Chr07_2457030	Normal	G:A
Chr07_2457030	C431	624	Chr07_2457030	Normal	G:A
Chr07_2457030	C432	624	Chr07_2457030	Normal	G:A
Chr07_2457030	C422	624	Chr07_2457030	Normal	G:A
Chr07_2457030	C423	624	Chr07_2457030	Normal	G:G
Chr08_2055599	C370	619	Chr08_2055599	Poly	A:G	C
Chr08_2055599	C373	619	Chr08_2055599	Poly	A:G
Chr08_2055599	C381	619	Chr08_2055599	Poly	A:G
Chr08_2055599	C426	619	Chr08_2055599	Poly	A:A
Chr08_2055599	C427	619	Chr08_2055599	Poly	A:G
Chr08_2055599	C430	619	Chr08_2055599	Poly	A:A
Chr08_2055599	C431	619	Chr08_2055599	Poly	A:A
Chr08_2055599	C432	619	Chr08_2055599	Poly	A:G
Chr08_2055599	C422	619	Chr08_2055599	Poly	A:G
Chr08_2055599	C423	619	Chr08_2055599	Poly	/
Chr08_4052324	C370	574	Chr08_4052324	Poly	G:G	B
Chr08_4052324	C373	574	Chr08_4052324	Poly	A:A
Chr08_4052324	C381	574	Chr08_4052324	Poly	A:G
Chr08_4052324	C426	574	Chr08_4052324	Poly	A:G
Chr08_4052324	C427	574	Chr08_4052324	Poly	A:G
Chr08_4052324	C430	574	Chr08_4052324	Poly	A:G
Chr08_4052324	C431	574	Chr08_4052324	Overlapping peaks	G:G
Chr08_4052324	C432	574	Chr08_4052324	Overlapping peaks	G:G
Chr08_4052324	C422	574	Chr08_4052324	Poly	A:A
Chr08_4052324	C423	574	Chr08_4052324	Poly	A:G
Chr09_2320830	C370	692	Chr09_2320830	Normal	T:T	C
Chr09_2320830	C373	692	Chr09_2320830	Normal	C:C
Chr09_2320830	C381	692	Chr09_2320830	Poly	C:T
Chr09_2320830	C426	692	Chr09_2320830	Normal	T:T
Chr09_2320830	C427	692	Chr09_2320830	Normal	C:C
Chr09_2320830	C430	692	Chr09_2320830	Poly	T:C
Chr09_2320830	C431	692	Chr09_2320830	Normal	T:T
Chr09_2320830	C432	692	Chr09_2320830	Poly	T:C
Chr09_2320830	C422	692	Chr09_2320830	Normal	C:C
Chr09_2320830	C423	692	Chr09_2320830	Normal	C:C
Chr09_2609642	C370	604	Chr09_2609642	Normal	A:A	B
Chr09_2609642	C373	604	Chr09_2609642	Normal	G:G
Chr09_2609642	C381	604	Chr09_2609642	Normal	A:G
Chr09_2609642	C426	604	Chr09_2609642	Normal	A:A
Chr09_2609642	C427	604	Chr09_2609642	Normal	A:G
Chr09_2609642	C430	604	Chr09_2609642	Normal	A:A
Chr09_2609642	C431	604	Chr09_2609642	Normal	A:A
Chr09_2609642	C432	604	Chr09_2609642	Normal	A:A
Chr09_2609642	C422	604	Chr09_2609642	Normal	G:G
Chr09_2609642	C423	604	Chr09_2609642	Normal	G:G
Chr10_214306	C370	699	Chr10_214306	Overlapping peaks	/	D
Chr10_214306	C373	699	Chr10_214306	Overlapping peaks	/
Chr10_214306	C381	699	Chr10_214306	Normal	G:G
Chr10_214306	C426	699	Chr10_214306	Normal	G:G
Chr10_214306	C427	699	Chr10_214306	Overlapping peaks	/
Chr10_214306	C430	699	Chr10_214306	Normal	G:G
Chr10_214306	C431	699	Chr10_214306	Overlapping peaks	/
Chr10_214306	C432	699	Chr10_214306	Overlapping peaks	/
Chr10_214306	C422	699	Chr10_214306	Overlapping peaks	/
Chr10_214306	C423	699	Chr10_214306	Normal	A:A
Chr10_16289987	C370	695	Chr10_16289987	Poly	A:G	A
Chr10_16289987	C373	695	Chr10_16289987	Poly	A:G
Chr10_16289987	C381	695	Chr10_16289987	Poly	G:G
Chr10_16289987	C426	695	Chr10_16289987	Poly	A:G
Chr10_16289987	C427	695	Chr10_16289987	Poly	A:G
Chr10_16289987	C430	695	Chr10_16289987	Poly	A:G
Chr10_16289987	C431	695	Chr10_16289987	Poly	A:G
Chr10_16289987	C432	695	Chr10_16289987	Poly	A:G
Chr10_16289987	C422	695	Chr10_16289987	Poly	A:C
Chr10_16289987	C423	695	Chr10_16289987	Poly	A:C
Chr11_546091	C370	606	Chr11_546091	Normal	A:T	A
Chr11_546091	C373	606	Chr11_546091	Normal	T:T
Chr11_546091	C381	606	Chr11_546091	Normal	T:T
Chr11_546091	C426	606	Chr11_546091	Normal	T:T
Chr11_546091	C427	606	Chr11_546091	Normal	T:T
Chr11_546091	C430	606	Chr11_546091	Normal	T:T
Chr11_546091	C431	606	Chr11_546091	Normal	A:A
Chr11_546091	C432	606	Chr11_546091	Normal	A:T
Chr11_546091	C422	606	Chr11_546091	Normal	A:T
Chr11_546091	C423	606	Chr11_546091	Normal	A:T
Chr11_597692	C370	581	Chr11_597692	Normal	G:G	B
Chr11_597692	C373	581	Chr11_597692	Normal	G:G
Chr11_597692	C381	581	Chr11_597692	Normal	G:G
Chr11_597692	C426	581	Chr11_597692	Normal	G:G
Chr11_597692	C427	581	Chr11_597692	Normal	G:G
Chr11_597692	C430	581	Chr11_597692	Normal	G:G
Chr11_597692	C431	581	Chr11_597692	Overlapping peaks	/
Chr11_597692	C432	581	Chr11_597692	Normal	G:G
Chr11_597692	C422	581	Chr11_597692	Normal	G:A
Chr11_597692	C423	581	Chr11_597692	Normal	G:G
Chr04_2732996	C370	659	Chr04_2732996	Normal	A:C	A
	C373			Normal	A:C
	C381			Normal	A:C
	C426			Normal	A:C
	C427			Normal	A:A
	C430			Normal	A:C
	C431			Normal	A:C
	C432			Normal	A:C
	C422			Normal	A:C
	C423			Normal	A:C
Chr06_851716	C370	660	Chr06_851716	Overlapping peaks	/	D
	C373			Overlapping peaks	T:C
	C381			Overlapping peaks	T:C
	C426			Overlapping peaks	/
	C427			Overlapping peaks	/
	C430			Overlapping peaks	/
	C431			Normal	T:T
	C432			Overlapping peaks	/
	C422			Overlapping peaks	/
	C423			Overlapping peaks	T:C
Chr08_2517264	C370	648	Chr08_2517264	Normal	T:T	A
	C373			Normal	T:T
	C381			Normal	T:C
	C426			Normal	T:C
	C427			Normal	T:C
	C430			Normal	T:C
	C431			Normal	C:C
	C432			Normal	T:T
	C422			Normal	T:T
	C423			Normal	T:C
Chr10_2162356	C370	699	Chr10_2162356	Normal	G:G	A
	C373			Normal	G:G
	C381			Normal	A:A
	C426			Normal	A:A
	C427			Normal	G:G
	C430			Normal	A:A
	C431			Normal	A:G
	C432			Normal	G:G
	C422			Normal	A:A
	C423			Normal	G:G
Chr01_15609708	C370	629	Chr01_15609708	Normal	G:G	B
	C373			Overlapping peaks	G:A
	C381			Normal	A:A
	C426			Normal	A:A
	C427			Overlapping peaks	A:A
	C430			Normal	A:A
	C431			Overlapping peaks	G:A
	C432			Normal	G:G
	C422			Normal	G:A
	C423			Overlapping peaks	G:A
Chr02_16535007	C370	487	Chr02_16535007	Normal	A:A	D
	C373			Normal	A:A
	C381			Normal	A:A
	C426			Normal	A:A
	C427			Normal	A:A
	C430			Normal	A:A
	C431			Normal	A:A
	C432			Normal	A:A
	C422			Normal	A:A
	C423			Normal	A:A
Chr02_19997340	C370	494	Chr02_19997340	Normal	G:G	C
	C373			Normal	G:A
	C381			Overlapping peaks	G:A
	C426			Overlapping peaks	/
	C427			Normal	A:A
	C430			Overlapping peaks	/
	C431			Overlapping peaks	/
	C432			Normal	G:G
	C422			Overlapping peaks	/
	C423			Overlapping peaks	/
Chr02_21096361	C370	679	Chr02_21096361	Overlapping peaks	/	D
	C373			Overlapping peaks	/
	C381			Overlapping peaks	/
	C426			Overlapping peaks	/
	C427			Overlapping peaks	/
	C430			Overlapping peaks	A:A
	C431			Overlapping peaks	/
	C432			Overlapping peaks	/
	C422			Normal	A:A
	C423			Overlapping peaks	/
Chr04_19767972	C370	597	Chr04_19767972	Normal	A:G	A
	C373			Normal	A:A
	C381			Normal	A:A
	C426			Normal	A:G
	C427			Normal	A:A
	C430			Normal	A:G
	C431			Normal	A:A
	C432			Normal	A:G
	C422			Normal	G:G
	C423			Normal	A:A
Chr05_4202876	C370	665	Chr05_4202876	Overlapping peaks	/	D
	C373			Overlapping peaks	/
	C381			Overlapping peaks	/
	C426			Overlapping peaks	/
	C427			Overlapping peaks	/
	C430			Overlapping peaks	/
	C431			Overlapping peaks	/
	C432			Overlapping peaks	/
	C422			Overlapping peaks	/
	C423			Overlapping peaks	/
Chr05_8925392	C370	592	Chr05_8925392	Normal	G:A	D
	C373			Normal	G:A
	C381			Normal	G:A
	C426			Normal	G:A
	C427			Normal	G:A
	C430			Normal	G:A
	C431			Normal	G:A
	C432			Normal	G:A
	C422			Normal	G:A
	C423			Normal	G:A
Chr05_14648703	C370	624	Chr05_14648703	Normal	T:T	B
	C373			Normal	C:C
	C381			Normal	T:T
	C426			Normal	/
	C427			Normal	/
	C430			Normal	/
	C431			Normal	C:C
	C432			Normal	T:C
	C422			Normal	C:C
	C423			Normal	C:C
Chr05_20997704	C370	619	Chr05_20997704	Overlapping peaks	A:C	C
	C373			Normal	A:A
	C381			Overlapping peaks	A:C
	C426			Overlapping peaks	/
	C427			Normal	A:A
	C430			Overlapping peaks	/
	C431			Overlapping peaks	A:A
	C432			Normal	A:A
	C422			Normal	A:A
	C423			Normal	A:A
Chr06_32096649	C370	574	Chr06_32096649	Normal	A:A	B
	C373			Overlapping peaks	A:G
	C381			Normal	A:A
	C426			Overlapping peaks	A:G
	C427			Overlapping peaks	A:G
	C430			Normal	A:A
	C431			Normal	A:G
	C432			Normal	A:A
	C422			Overlapping peaks	A:G
	C423			Overlapping peaks	A:G
Chr07_1148658	C370	692	Chr07_1148658	Overlapping peaks	/	D
	C373			Overlapping peaks	/
	C381			Overlapping peaks	/
	C426			Overlapping peaks	/
	C427			Overlapping peaks	/
	C430			Overlapping peaks	/
	C431			Overlapping peaks	/
	C432			Overlapping peaks	/
	C422			Overlapping peaks	/
	C423			Normal	G:G
Chr07_2539626	C370	604	Chr07_2539626	Normal	C:C	B
	C373			Normal	C:C
	C381			Normal	C:C
	C426			Normal	T:T
	C427			Weak signal	/
	C430			Normal	T:T
	C431			Overlapping peaks	C:T
	C432			Normal	C:C
	C422			Weak signal	/
	C423			Overlapping peaks	C:T
Chr07_6546237	C370	699	Chr07_6546237	Normal	C:C	D
	C373			Normal	C:C
	C381			Normal	C:C
	C426			Overlapping peaks	C:G
	C427			Weak signal	/
	C430			Normal	C:C
	C431			Normal	C:C
	C432			Normal	C:C
	C422			Normal	C:C
	C423			Normal	C:C
Chr07_12819152	C370	695	Chr07_12819152	Normal	G:G	B
	C373			Overlapping peaks	G:A
	C381				/
	C426			Normal	G:G
	C427			Normal	G:G
	C430			Normal	G:A
	C431			Normal	G:A
	C432			Normal	G:G
	C422			Overlapping peaks	/
	C423			Overlapping peaks	G:A
Chr07_21692324	C370	620	Chr07_21692324	Overlapping peaks	/	D
	C373			Overlapping peaks	/
	C381			Normal	A:C
	C426			Overlapping peaks	/
	C427			Overlapping peaks	/
	C430			Overlapping peaks	/
	C431			Overlapping peaks	/
	C432			Overlapping peaks	/
	C422			Overlapping peaks	/
	C423			Overlapping peaks	/
Chr08_1096769	C370	581	Chr08_1096769	Normal	T:C	B
	C373			Overlapping peaks	/
	C381			Normal	T:T
	C426			Normal	T:C
	C427			Overlapping peaks	/
	C430			Normal	T:C
	C431			Normal	T:C
	C432			Normal	T:C
	C422			Overlapping peaks	/
	C423			Normal	T:C

## Sheet: Table S8
Supplemental Table 8. List of genotyping of 23 KASP markers primers in 96 samples in this study.
Chr01_748311		Chr02_891832		Chr04_1507807		Chr05_840191		Chr06_822640		Chr06_1542780		Chr07_273819		Chr07_2457030		Chr08_4052324		Chr09_2609642		Chr10_16289987		Chr11_546091		Chr11_597692		Chr04_2732996		Chr08_2517264		Chr10_2162356		Chr01_15609708		Chr04_19767972		Chr05_14648703		Chr06_32096649		Chr07_2539626		Chr07_12819152		Chr08_1096769
Sample	Genotype	Sample	Genotype	Sample	Genotype	Sample	Genotype	Sample	Genotype	Sample	Genotype	Sample	Genotype	Sample	Genotype	Sample	Genotype	Sample	Genotype	Sample	Genotype	Sample	Genotype	Sample	Genotype	Sample	Genotype	Sample	Genotype	Sample	Genotype	Sample	Genotype	Sample	Genotype	Sample	Genotype	Sample	Genotype	Sample	Genotype	Sample	Genotype	Sample	Genotype
18—15	A:A	18—15	T:T	18—15	C:C	18—15	C:C	18—15	C:C	18—15	C:G	18—15	G:A	18—15	A:A	18—15	A:G	18—15	G:G	18—15	A:A	18—15	T:T	18—15	G:G	18—15	A:C	18—15	C:T	18—15	A:G	18—15	A:A	18—15	A:G	18—15	C:C	18—15	A:G	18—15	C:C	18—15	A:A	18—15	C:T
18—2	A:A	18—2	T:T	18—2	C:C	18—2	C:C	18—2	T:T	18—2	C:G	18—2	G:G	18—2	G:G	18—2	A:G	18—2	G:G	18—2	A:A	18—2	A:T	18—2	G:A	18—2	A:C	18—2	C:T	18—2	A:A	18—2	G:A	18—2	A:G	18—2	C:C	18—2	A:G	18—2	C:C	18—2	G:G	18—2	C:T
18—24	A:A	18—24	T:T	18—24	T:T	18—24	C:C	18—24	T:T	18—24	C:G	18—24	G:A	18—24	A:A	18—24	A:G	18—24	G:G	18—24	A:G	18—24	T:T	18—24	G:G	18—24	C:C	18—24	C:T	18—24	A:G	18—24	G:A	18—24	A:G	18—24	C:C	18—24	A:A	18—24	C:C	18—24	A:G	18—24	C:T
18—26	A:G	18—26	T:A	18—26	C:C	18—26	C:C	18—26	C:C	18—26	C:G	18—26	G:A	18—26	G:G	18—26	A:A	18—26	G:G	18—26	A:G	18—26	A:T	18—26	G:A	18—26	A:A	18—26	T:T	18—26	A:G	18—26	G:G	18—26	A:A	18—26	C:C	18—26	A:G	18—26	C:C	18—26	A:A	18—26	C:C
18—29	A:A	18—29	T:T	18—29	C:T	18—29	C:A	18—29	C:C	18—29	G:G	18—29	G:A	18—29	G:G	18—29	A:A	18—29	G:G	18—29	A:A	18—29	A:T	18—29	G:A	18—29	A:C	18—29	C:T	18—29	A:G	18—29	G:G	18—29	A:G	18—29	C:C	18—29	A:A	18—29	C:C	18—29	A:G	18—29	C:C
18—3	A:A	18—3	T:T	18—3	T:T	18—3	C:C	18—3	C:T	18—3	G:G	18—3	G:G	18—3	G:G	18—3	A:G	18—3	G:A	18—3	A:G	18—3	A:T	18—3	G:A	18—3	C:C	18—3	C:T	18—3	A:G	18—3	G:G	18—3	A:G	18—3	C:C	18—3	A:G	18—3	C:C	18—3	G:G	18—3	C:T
18—35	A:A	18—35	T:T	18—35	T:T	18—35	C:C	18—35	T:T	18—35	C:G	18—35	G:A	18—35	A:A	18—35	A:G	18—35	G:G	18—35	A:A	18—35	A:T	18—35	G:A	18—35	C:C	18—35	C:T	18—35	A:A	18—35	G:A	18—35	A:G	18—35	T:C	18—35	A:G	18—35	C:C	18—35	A:A	18—35	C:T
18—9	A:A	18—9	T:T	18—9	T:T	18—9	C:C	18—9	C:T	18—9	G:G	18—9	G:G	18—9	G:G	18—9	A:G	18—9	G:A	18—9	A:A	18—9	A:T	18—9	G:A	18—9	C:C	18—9	C:T	18—9	A:A	18—9	A:A	18—9	A:G	18—9	C:C	18—9	A:G	18—9	C:C	18—9	G:G	18—9	C:T
8—1	A:A	8—1	T:T	8—1	C:T	8—1	C:A	8—1	C:C	8—1	C:G	8—1	G:G	8—1	G:G	8—1	A:A	8—1	G:A	8—1	A:G	8—1	A:T	8—1	G:A	8—1	C:C	8—1	C:T	8—1	A:G	8—1	G:A	8—1	A:G	8—1	C:C	8—1	A:A	8—1	C:C	8—1	A:A	8—1	C:C
8—3	A:A	8—3	T:T	8—3	C:T	8—3	C:A	8—3	C:C	8—3	C:G	8—3	G:A	8—3	G:G	8—3	A:A	8—3	G:G	8—3	A:A	8—3	A:T	8—3	G:A	8—3	C:C	8—3	C:T	8—3	A:G	8—3	G:A	8—3	A:G	8—3	C:C	8—3	A:G	8—3	C:C	8—3	G:G	8—3	C:C
9—1	G:G	9—1	A:A	9—1	T:T	9—1	A:A	9—1	T:T	9—1	C:C	9—1	A:A	9—1	G:G	9—1	G:G	9—1	G:G	9—1	A:A	9—1	A:T	9—1	G:A	9—1	C:C	9—1	C:T	9—1	A:G	9—1	G:G	9—1	A:A	9—1	C:C	9—1	A:A	9—1	C:C	9—1	G:G	9—1	T:T
9—11	G:G	9—11	A:A	9—11	C:T	9—11	A:A	9—11	C:C	9—11	G:G	9—11	G:A	9—11	A:A	9—11	Undetermined	9—11	G:G	9—11	A:G	9—11	A:A	9—11	G:A	9—11	A:C	9—11	C:C	9—11	G:G	9—11	G:G	9—11	A:A	9—11	C:C	9—11	A:A	9—11	C:C	9—11	A:A	9—11	C:C
9—15	G:G	9—15	T:A	9—15	C:T	9—15	C:C	9—15	T:T	9—15	C:C	9—15	A:A	9—15	A:A	9—15	A:G	9—15	G:G	9—15	A:G	9—15	A:A	9—15	Undetermined	9—15	A:C	9—15	C:T	9—15	A:G	9—15	G:G	9—15	A:G	9—15	C:C	9—15	A:G	9—15	C:C	9—15	G:G	9—15	C:T
9—16	A:G	9—16	T:A	9—16	C:T	9—16	C:A	9—16	C:C	9—16	C:G	9—16	A:A	9—16	G:G	9—16	A:A	9—16	G:G	9—16	A:G	9—16	A:T	9—16	G:A	9—16	A:C	9—16	T:T	9—16	G:G	9—16	G:A	9—16	A:G	9—16	C:C	9—16	A:A	9—16	C:C	9—16	G:G	9—16	C:T
9—17	G:G	9—17	T:A	9—17	C:T	9—17	A:A	9—17	T:T	9—17	C:C	9—17	G:A	9—17	G:G	9—17	A:A	9—17	G:G	9—17	A:A	9—17	A:T	9—17	G:A	9—17	A:A	9—17	T:T	9—17	G:G	9—17	G:G	9—17	A:A	9—17	C:C	9—17	A:A	9—17	C:C	9—17	A:A	9—17	C:T
9—19	A:G	9—19	A:A	9—19	C:T	9—19	C:C	9—19	C:C	9—19	C:G	9—19	A:A	9—19	A:A	9—19	A:A	9—19	G:G	9—19	A:A	9—19	A:T	9—19	G:A	9—19	A:C	9—19	C:T	9—19	A:G	9—19	G:A	9—19	A:G	9—19	C:C	9—19	A:G	9—19	C:C	9—19	G:G	9—19	C:C
9—2	A:G	9—2	T:A	9—2	C:T	9—2	C:C	9—2	C:C	9—2	C:G	9—2	A:A	9—2	A:A	9—2	A:A	9—2	G:G	9—2	A:G	9—2	A:T	9—2	G:A	9—2	A:C	9—2	T:T	9—2	A:G	9—2	G:A	9—2	A:G	9—2	C:C	9—2	A:A	9—2	C:C	9—2	A:A	9—2	C:T
9—20	A:G	9—20	T:A	9—20	C:T	9—20	A:A	9—20	C:C	9—20	C:G	9—20	A:A	9—20	G:G	9—20	G:G	9—20	G:G	9—20	A:A	9—20	A:T	9—20	G:A	9—20	A:C	9—20	C:C	9—20	A:G	9—20	G:G	9—20	A:A	9—20	C:C	9—20	A:A	9—20	C:C	9—20	A:A	9—20	C:T
9—21	A:G	9—21	T:A	9—21	C:C	9—21	C:A	9—21	C:C	9—21	C:G	9—21	A:A	9—21	G:G	9—21	G:G	9—21	G:G	9—21	G:G	9—21	A:T	9—21	G:A	9—21	A:A	9—21	T:T	9—21	A:G	9—21	G:G	9—21	A:A	9—21	C:C	9—21	A:A	9—21	C:C	9—21	G:G	9—21	C:T
9—22	G:G	9—22	A:A	9—22	C:C	9—22	C:C	9—22	T:T	9—22	C:C	9—22	A:A	9—22	G:G	9—22	A:A	9—22	G:G	9—22	G:G	9—22	A:T	9—22	G:A	9—22	A:A	9—22	C:T	9—22	A:G	9—22	G:A	9—22	A:G	9—22	C:C	9—22	A:G	9—22	C:C	9—22	G:G	9—22	C:C
9—23	A:G	9—23	T:A	9—23	C:T	9—23	C:C	9—23	T:T	9—23	C:C	9—23	A:A	9—23	A:A	9—23	A:A	9—23	G:G	9—23	A:G	9—23	A:A	9—23	A:A	9—23	A:C	9—23	C:T	9—23	A:A	9—23	G:A	9—23	A:G	9—23	C:C	9—23	A:A	9—23	C:C	9—23	G:G	9—23	C:C
9—24	G:G	9—24	T:A	9—24	C:T	9—24	C:A	9—24	T:T	9—24	C:C	9—24	A:A	9—24	A:A	9—24	A:A	9—24	G:G	9—24	A:G	9—24	A:A	9—24	A:A	9—24	A:C	9—24	C:T	9—24	A:G	9—24	G:G	9—24	A:G	9—24	C:C	9—24	A:G	9—24	C:C	9—24	G:G	9—24	C:C
9—25	A:G	9—25	A:A	9—25	C:T	9—25	A:A	9—25	C:C	9—25	G:G	9—25	G:A	9—25	G:G	9—25	G:G	9—25	G:G	9—25	A:G	9—25	A:A	9—25	G:A	9—25	A:C	9—25	C:T	9—25	A:G	9—25	G:A	9—25	A:A	9—25	C:C	9—25	A:A	9—25	C:C	9—25	G:G	9—25	C:T
9—31	A:G	9—31	A:A	9—31	C:T	9—31	A:A	9—31	C:C	9—31	C:G	9—31	A:A	9—31	G:G	9—31	A:A	9—31	G:G	9—31	A:A	9—31	A:A	9—31	G:A	9—31	A:C	9—31	T:T	9—31	G:G	9—31	G:G	9—31	A:A	9—31	C:C	9—31	A:A	9—31	C:C	9—31	A:A	9—31	C:T
9—32	A:G	9—32	T:A	9—32	T:T	9—32	C:A	9—32	C:C	9—32	C:G	9—32	A:A	9—32	G:G	9—32	G:G	9—32	G:G	9—32	A:G	9—32	A:A	9—32	G:A	9—32	C:C	9—32	Undetermined	9—32	A:G	9—32	G:G	9—32	A:A	9—32	C:C	9—32	A:G	9—32	C:C	9—32	A:A	9—32	C:T
9—33	A:G	9—33	A:A	9—33	T:T	9—33	A:A	9—33	C:C	9—33	C:G	9—33	G:A	9—33	G:G	9—33	A:G	9—33	G:G	9—33	A:A	9—33	A:A	9—33	G:A	9—33	C:C	9—33	C:T	9—33	A:G	9—33	G:G	9—33	A:A	9—33	T:C	9—33	A:A	9—33	C:C	9—33	G:G	9—33	C:T
9—34	G:G	9—34	A:A	9—34	C:T	9—34	C:C	9—34	T:T	9—34	C:C	9—34	A:A	9—34	A:A	9—34	A:G	9—34	G:G	9—34	G:G	9—34	A:T	9—34	G:A	9—34	A:C	9—34	C:T	9—34	A:G	9—34	G:G	9—34	A:A	9—34	C:C	9—34	A:A	9—34	C:C	9—34	G:G	9—34	C:C
9—35	G:G	9—35	T:A	9—35	C:T	9—35	C:C	9—35	C:T	9—35	G:G	9—35	G:A	9—35	G:G	9—35	G:G	9—35	G:G	9—35	G:G	9—35	A:T	9—35	G:A	9—35	A:C	9—35	C:C	9—35	G:G	9—35	G:G	9—35	A:G	9—35	T:T	9—35	A:A	9—35	C:C	9—35	A:A	9—35	C:C
9—38	A:G	9—38	A:A	9—38	C:T	9—38	C:C	9—38	C:C	9—38	G:G	9—38	A:A	9—38	G:G	9—38	G:G	9—38	G:G	9—38	A:G	9—38	A:A	9—38	A:A	9—38	A:C	9—38	T:T	9—38	G:G	9—38	G:G	9—38	A:A	9—38	C:C	9—38	A:A	9—38	C:C	9—38	G:G	9—38	T:T
9—4	A:G	9—4	T:A	9—4	C:T	9—4	C:C	9—4	T:T	9—4	C:C	9—4	A:A	9—4	G:G	9—4	G:G	9—4	G:G	9—4	A:A	9—4	A:T	9—4	G:A	9—4	A:C	9—4	T:T	9—4	A:G	9—4	G:G	9—4	A:G	9—4	C:C	9—4	A:G	9—4	C:C	9—4	G:G	9—4	C:T
9—40	G:G	9—40	A:A	9—40	T:T	9—40	C:A	9—40	C:C	9—40	C:G	9—40	A:A	9—40	G:G	9—40	A:A	9—40	G:G	9—40	A:G	9—40	A:T	9—40	G:A	9—40	C:C	9—40	C:T	9—40	G:G	9—40	G:G	9—40	A:G	9—40	C:C	9—40	A:G	9—40	C:C	9—40	A:A	9—40	C:C
9—43	A:G	9—43	A:A	9—43	C:T	9—43	C:A	9—43	C:C	9—43	C:G	9—43	G:A	9—43	G:G	9—43	A:G	9—43	G:G	9—43	A:A	9—43	A:T	9—43	G:A	9—43	A:C	9—43	T:T	9—43	A:G	9—43	G:G	9—43	A:A	9—43	C:C	9—43	A:A	9—43	C:C	9—43	A:A	9—43	T:T
9—45	A:G	9—45	A:A	9—45	T:T	9—45	C:A	9—45	C:C	9—45	C:G	9—45	G:A	9—45	G:G	9—45	A:A	9—45	G:G	9—45	A:G	9—45	T:T	9—45	G:G	9—45	A:A	9—45	T:T	9—45	G:G	9—45	G:G	9—45	A:A	9—45	C:C	9—45	A:A	9—45	C:C	9—45	G:G	9—45	C:C
9—46	G:G	9—46	T:A	9—46	C:C	9—46	C:C	9—46	T:T	9—46	C:C	9—46	A:A	9—46	A:A	9—46	G:G	9—46	G:G	9—46	A:G	9—46	A:T	9—46	G:A	9—46	A:A	9—46	C:T	9—46	G:G	9—46	G:A	9—46	A:G	9—46	C:C	9—46	A:A	9—46	C:C	9—46	G:G	9—46	C:T
9—49	G:G	9—49	A:A	9—49	C:T	9—49	C:A	9—49	C:C	9—49	G:G	9—49	A:A	9—49	G:G	9—49	A:G	9—49	G:G	9—49	G:G	9—49	A:A	9—49	A:A	9—49	A:C	9—49	C:T	9—49	G:G	9—49	G:G	9—49	A:A	9—49	C:C	9—49	A:A	9—49	C:C	9—49	G:G	9—49	C:T
9—5	G:G	9—5	A:A	9—5	C:T	9—5	C:A	9—5	T:T	9—5	C:C	9—5	A:A	9—5	G:G	9—5	G:G	9—5	G:G	9—5	A:G	9—5	A:A	9—5	G:A	9—5	A:C	9—5	C:C	9—5	G:G	9—5	G:G	9—5	A:A	9—5	C:C	9—5	A:G	9—5	C:C	9—5	A:A	9—5	C:T
9—50	A:G	9—50	A:A	9—50	C:T	9—50	A:A	9—50	C:C	9—50	C:G	9—50	A:A	9—50	G:A	9—50	G:G	9—50	G:G	9—50	G:G	9—50	A:T	9—50	G:A	9—50	A:C	9—50	C:T	9—50	G:G	9—50	G:G	9—50	A:A	9—50	C:C	9—50	A:A	9—50	C:C	9—50	G:G	9—50	T:T
9—54	G:G	9—54	T:A	9—54	C:T	9—54	C:A	9—54	C:C	9—54	G:G	9—54	A:A	9—54	G:G	9—54	G:G	9—54	G:G	9—54	A:A	9—54	A:A	9—54	A:A	9—54	C:C	9—54	C:T	9—54	A:A	9—54	G:G	9—54	A:A	9—54	C:C	9—54	A:G	9—54	C:C	9—54	A:A	9—54	C:T
9—55	A:G	9—55	T:A	9—55	C:C	9—55	C:C	9—55	T:T	9—55	C:C	9—55	A:A	9—55	A:A	9—55	A:A	9—55	G:G	9—55	A:G	9—55	A:A	9—55	A:A	9—55	A:A	9—55	C:T	9—55	G:G	9—55	G:A	9—55	A:A	9—55	C:C	9—55	A:G	9—55	C:C	9—55	G:G	9—55	C:C
9—57	A:G	9—57	T:A	9—57	C:T	9—57	C:C	9—57	C:C	9—57	C:G	9—57	A:A	9—57	G:G	9—57	G:G	9—57	G:G	9—57	A:G	9—57	A:T	9—57	G:A	9—57	A:C	9—57	C:T	9—57	A:G	9—57	G:G	9—57	A:A	9—57	Undetermined	9—57	A:A	9—57	C:C	9—57	G:G	9—57	C:T
9—58	A:G	9—58	A:A	9—58	C:C	9—58	C:C	9—58	C:C	9—58	C:G	9—58	A:A	9—58	G:G	9—58	G:G	9—58	G:G	9—58	A:G	9—58	A:T	9—58	G:A	9—58	A:A	9—58	C:C	9—58	G:G	9—58	G:G	9—58	A:A	9—58	C:C	9—58	A:A	9—58	C:C	9—58	A:A	9—58	C:T
9—59	A:G	9—59	T:A	9—59	T:T	9—59	C:A	9—59	T:T	9—59	C:C	9—59	A:A	9—59	G:G	9—59	A:A	9—59	G:G	9—59	G:G	9—59	A:T	9—59	G:A	9—59	C:C	9—59	C:T	9—59	A:G	9—59	G:A	9—59	A:A	9—59	C:C	9—59	A:A	9—59	C:C	9—59	G:G	9—59	C:C
9—60	G:G	9—60	A:A	9—60	C:C	9—60	A:A	9—60	C:C	9—60	C:G	9—60	A:A	9—60	G:G	9—60	A:A	9—60	G:G	9—60	A:A	9—60	A:T	9—60	G:A	9—60	A:C	9—60	C:T	9—60	G:G	9—60	G:A	9—60	A:A	9—60	C:C	9—60	A:A	9—60	C:C	9—60	G:G	9—60	C:T
9—62	G:G	9—62	T:A	9—62	C:C	9—62	C:A	9—62	T:T	9—62	C:C	9—62	A:A	9—62	G:G	9—62	A:A	9—62	G:G	9—62	A:G	9—62	A:T	9—62	G:A	9—62	A:A	9—62	T:T	9—62	A:A	9—62	G:G	9—62	A:A	9—62	C:C	9—62	A:A	9—62	C:C	9—62	G:G	9—62	T:T
9—64	G:G	9—64	T:A	9—64	C:T	9—64	C:C	9—64	C:C	9—64	C:G	9—64	A:A	9—64	G:G	9—64	A:G	9—64	G:G	9—64	A:G	9—64	A:A	9—64	A:A	9—64	A:C	9—64	C:T	9—64	A:G	9—64	G:G	9—64	A:G	9—64	C:C	9—64	A:G	9—64	C:C	9—64	G:G	9—64	C:T
9—66	A:G	9—66	T:A	9—66	C:T	9—66	C:A	9—66	C:C	9—66	C:G	9—66	A:A	9—66	G:G	9—66	A:A	9—66	G:G	9—66	A:A	9—66	A:T	9—66	G:A	9—66	A:C	9—66	C:T	9—66	A:A	9—66	G:G	9—66	A:A	9—66	C:C	9—66	A:A	9—66	C:C	9—66	G:G	9—66	C:T
9—69	A:G	9—69	T:A	9—69	C:T	9—69	A:A	9—69	C:C	9—69	C:G	9—69	A:A	9—69	A:A	9—69	A:A	9—69	G:G	9—69	A:A	9—69	A:T	9—69	G:A	9—69	A:A	9—69	T:T	9—69	A:A	9—69	G:G	9—69	A:G	9—69	C:C	9—69	A:G	9—69	C:C	9—69	G:G	9—69	C:T
9—7	G:G	9—7	A:A	9—7	C:C	9—7	C:A	9—7	C:C	9—7	G:G	9—7	G:A	9—7	G:G	9—7	Undetermined	9—7	G:G	9—7	A:A	9—7	A:A	9—7	A:A	9—7	A:C	9—7	T:T	9—7	A:G	9—7	G:A	9—7	A:A	9—7	C:C	9—7	A:A	9—7	C:C	9—7	G:G	9—7	T:T
9—70	A:G	9—70	T:A	9—70	T:T	9—70	C:A	9—70	C:C	9—70	C:G	9—70	A:A	9—70	A:A	9—70	A:A	9—70	G:G	9—70	A:G	9—70	A:T	9—70	G:A	9—70	C:C	9—70	T:T	9—70	A:G	9—70	G:G	9—70	A:G	9—70	C:C	9—70	A:G	9—70	C:C	9—70	A:A	9—70	C:T
9—9	G:G	9—9	T:A	9—9	C:C	9—9	C:A	9—9	T:T	9—9	C:C	9—9	A:A	9—9	A:A	9—9	A:G	9—9	G:G	9—9	G:G	9—9	A:A	9—9	A:A	9—9	A:A	9—9	C:T	9—9	G:G	9—9	G:A	9—9	A:A	9—9	T:C	9—9	A:A	9—9	C:C	9—9	G:G	9—9	C:T
C117	A:A	C117	T:T	C117	C:T	C117	C:C	C117	C:C	C117	C:G	C117	G:A	C117	G:G	C117	A:A	C117	G:G	C117	A:A	C117	A:T	C117	G:A	C117	A:C	C117	T:T	C117	A:A	C117	G:A	C117	G:G	C117	C:C	C117	A:G	C117	C:C	C117	A:G	C117	C:C
C214	A:A	C214	T:A	C214	C:C	C214	A:A	C214	T:T	C214	C:C	C214	A:A	C214	A:A	C214	A:A	C214	G:G	C214	A:A	C214	T:T	C214	G:G	C214	A:C	C214	C:T	C214	G:G	C214	G:A	C214	A:A	C214	C:C	C214	A:A	C214	C:C	C214	G:G	C214	C:C
C228	A:A	C228	T:A	C228	C:T	C228	A:A	C228	C:C	C228	C:G	C228	G:A	C228	G:G	C228	A:G	C228	G:G	C228	A:A	C228	A:A	C228	A:A	C228	A:C	C228	C:T	C228	G:G	C228	G:G	C228	A:G	C228	C:C	C228	A:A	C228	C:C	C228	G:G	C228	C:C
C241	A:A	C241	T:T	C241	C:T	C241	C:C	C241	C:C	C241	C:G	C241	G:A	C241	G:G	C241	A:A	C241	G:G	C241	A:A	C241	A:T	C241	G:A	C241	A:C	C241	T:T	C241	A:A	C241	G:A	C241	G:G	C241	C:C	C241	A:G	C241	C:C	C241	A:G	C241	C:C
C250	A:A	C250	T:A	C250	C:T	C250	C:A	C250	C:C	C250	C:G	C250	G:A	C250	A:A	C250	Undetermined	C250	G:G	C250	A:G	C250	T:T	C250	G:G	C250	A:C	C250	C:T	C250	A:G	C250	G:A	C250	A:G	C250	C:C	C250	A:G	C250	C:C	C250	A:G	C250	C:C
C290	A:G	C290	T:A	C290	T:T	C290	C:A	C290	C:C	C290	C:G	C290	G:A	C290	G:G	C290	A:A	C290	G:A	C290	A:G	C290	A:A	C290	A:A	C290	C:C	C290	Undetermined	C290	A:G	C290	G:A	C290	A:G	C290	T:C	C290	A:G	C290	T:T	C290	G:G	C290	C:T
C297	A:G	C297	A:A	C297	C:T	C297	C:C	C297	T:T	C297	C:C	C297	A:A	C297	A:A	C297	A:A	C297	G:A	C297	A:G	C297	A:T	C297	G:A	C297	A:C	C297	T:T	C297	G:G	C297	G:G	C297	A:A	C297	C:C	C297	A:G	C297	C:C	C297	A:A	C297	C:C
C334	A:A	C334	T:T	C334	C:T	C334	A:A	C334	T:T	C334	C:C	C334	G:A	C334	G:G	C334	A:G	C334	G:G	C334	A:G	C334	A:A	C334	A:A	C334	A:A	C334	T:T	C334	A:G	C334	G:G	C334	A:A	C334	C:C	C334	A:A	C334	C:C	C334	G:G	C334	C:C
C338	A:G	C338	T:A	C338	C:T	C338	C:A	C338	T:T	C338	C:C	C338	G:A	C338	G:A	C338	A:A	C338	G:G	C338	A:A	C338	A:A	C338	A:A	C338	A:C	C338	C:T	C338	G:G	C338	G:A	C338	A:G	C338	C:C	C338	A:G	C338	C:C	C338	G:G	C338	C:T
C347	G:G	C347	T:A	C347	T:T	C347	C:C	C347	C:C	C347	C:G	C347	G:G	C347	A:A	C347	A:A	C347	G:G	C347	A:A	C347	A:A	C347	A:A	C347	C:C	C347	T:T	C347	G:G	C347	G:G	C347	A:G	C347	C:C	C347	A:G	C347	T:C	C347	G:G	C347	C:C
C348	A:G	C348	T:A	C348	C:T	C348	C:C	C348	C:C	C348	C:G	C348	G:A	C348	G:G	C348	A:G	C348	G:G	C348	A:A	C348	A:A	C348	G:A	C348	A:C	C348	T:T	C348	A:G	C348	G:G	C348	A:A	C348	C:C	C348	A:A	C348	C:C	C348	G:G	C348	T:T
C362	A:A	C362	T:T	C362	C:T	C362	C:C	C362	C:C	C362	C:G	C362	G:A	C362	G:G	C362	A:A	C362	G:G	C362	A:A	C362	A:T	C362	G:A	C362	A:C	C362	T:T	C362	A:A	C362	G:A	C362	G:G	C362	C:C	C362	A:G	C362	C:C	C362	A:G	C362	C:C
C370	A:A	C370	T:A	C370	C:T	C370	C:A	C370	C:C	C370	C:G	C370	A:A	C370	G:G	C370	G:G	C370	G:G	C370	A:G	C370	A:T	C370	G:A	C370	A:C	C370	T:T	C370	G:G	C370	G:G	C370	A:G	C370	C:C	C370	A:A	C370	C:C	C370	G:G	C370	C:T
C373	A:G	C373	T:A	C373	T:T	C373	C:A	C373	T:T	C373	C:C	C373	G:A	C373	G:G	C373	A:A	C373	G:G	C373	A:G	C373	T:T	C373	G:G	C373	A:C	C373	T:T	C373	G:G	C373	G:G	C373	A:A	C373	C:C	C373	A:A	C373	C:C	C373	G:G	C373	C:T
C377	A:A	C377	T:T	C377	C:T	C377	C:A	C377	T:T	C377	C:C	C377	G:G	C377	G:G	C377	Undetermined	C377	G:A	C377	A:A	C377	T:T	C377	G:G	C377	A:C	C377	T:T	C377	A:A	C377	G:A	C377	A:G	C377	C:C	C377	A:G	C377	C:C	C377	G:G	C377	C:T
C378	A:G	C378	T:T	C378	C:T	C378	C:C	C378	C:C	C378	C:C	C378	G:G	C378	G:G	C378	A:G	C378	G:G	C378	A:G	C378	T:T	C378	G:G	C378	A:C	C378	C:T	C378	A:A	C378	A:A	C378	A:G	C378	C:C	C378	A:A	C378	C:C	C378	G:G	C378	C:T
C381	A:G	C381	T:T	C381	C:T	C381	C:A	C381	C:C	C381	C:G	C381	G:A	C381	G:G	C381	A:G	C381	G:G	C381	G:G	C381	T:T	C381	G:G	C381	A:C	C381	C:T	C381	A:A	C381	A:A	C381	A:A	C381	T:T	C381	A:A	C381	C:C	C381	G:G	C381	T:T
C391	A:G	C391	T:A	C391	C:T	C391	C:A	C391	T:T	C391	C:C	C391	A:A	C391	G:G	C391	A:G	C391	G:G	C391	A:A	C391	A:T	C391	G:G	C391	A:C	C391	C:T	C391	G:G	C391	G:G	C391	A:A	C391	C:C	C391	A:G	C391	C:C	C391	A:G	C391	C:T
C412	G:G	C412	T:T	C412	C:C	C412	C:C	C412	C:C	C412	C:C	C412	G:G	C412	G:G	C412	A:A	C412	G:G	C412	A:G	C412	T:T	C412	G:G	C412	A:A	C412	C:C	C412	A:A	C412	G:G	C412	A:G	C412	C:C	C412	A:G	C412	C:C	C412	G:G	C412	C:T
C413	A:A	C413	T:A	C413	C:C	C413	A:A	C413	T:T	C413	C:C	C413	A:A	C413	Undetermined	C413	A:A	C413	G:G	C413	A:A	C413	T:T	C413	G:G	C413	A:C	C413	C:T	C413	G:G	C413	G:A	C413	A:A	C413	C:C	C413	A:A	C413	T:C	C413	G:G	C413	C:C
C414	A:A	C414	T:A	C414	C:C	C414	A:A	C414	T:T	C414	C:C	C414	A:A	C414	G:A	C414	A:A	C414	G:G	C414	A:A	C414	T:T	C414	G:G	C414	A:C	C414	C:T	C414	G:G	C414	G:A	C414	A:A	C414	C:C	C414	A:A	C414	C:C	C414	G:G	C414	C:C
C415	A:G	C415	T:A	C415	C:C	C415	C:A	C415	C:C	C415	G:G	C415	G:G	C415	G:G	C415	A:G	C415	G:G	C415	A:G	C415	A:A	C415	A:A	C415	A:C	C415	C:T	C415	A:A	C415	G:A	C415	A:G	C415	C:C	C415	A:A	C415	C:C	C415	G:G	C415	C:T
C416	A:G	C416	T:A	C416	C:T	C416	C:A	C416	T:T	C416	C:C	C416	A:A	C416	G:G	C416	A:G	C416	G:G	C416	A:A	C416	A:T	C416	G:G	C416	A:C	C416	C:T	C416	G:G	C416	G:G	C416	A:A	C416	C:C	C416	A:G	C416	C:C	C416	A:G	C416	C:T
C417	A:A	C417	A:A	C417	C:C	C417	C:C	C417	T:T	C417	C:C	C417	G:A	C417	G:G	C417	A:A	C417	G:G	C417	A:A	C417	T:T	C417	G:G	C417	A:A	C417	C:T	C417	G:G	C417	G:G	C417	A:G	C417	C:C	C417	G:G	C417	C:C	C417	G:G	C417	C:C
C418	G:G	C418	T:A	C418	C:C	C418	A:A	C418	C:C	C418	C:G	C418	G:G	C418	G:G	C418	A:A	C418	A:A	C418	A:G	C418	A:T	C418	G:A	C418	A:A	C418	C:C	C418	G:G	C418	G:A	C418	A:G	C418	Undetermined	C418	A:G	C418	C:C	C418	G:G	C418	T:T
C419	A:G	C419	T:A	C419	C:T	C419	C:A	C419	T:T	C419	C:C	C419	A:A	C419	G:G	C419	A:G	C419	G:G	C419	A:A	C419	A:T	C419	G:G	C419	A:C	C419	C:T	C419	G:G	C419	G:G	C419	A:A	C419	C:C	C419	A:G	C419	C:C	C419	A:G	C419	C:T
C420	A:G	C420	T:A	C420	C:C	C420	C:C	C420	C:C	C420	C:C	C420	G:G	C420	G:G	C420	A:A	C420	G:G	C420	A:A	C420	T:T	C420	G:G	C420	A:A	C420	T:T	C420	A:A	C420	G:G	C420	A:G	C420	C:C	C420	A:A	C420	C:C	C420	G:G	C420	C:T
C421	A:A	C421	T:A	C421	C:T	C421	C:C	C421	C:C	C421	G:G	C421	G:A	C421	G:G	C421	A:A	C421	G:G	C421	A:A	C421	A:T	C421	G:G	C421	A:C	C421	T:T	C421	A:G	C421	G:A	C421	A:G	C421	C:C	C421	A:A	C421	C:C	C421	G:G	C421	C:T
C424	A:A	C424	T:A	C424	C:C	C424	A:A	C424	T:T	C424	C:C	C424	A:A	C424	Undetermined	C424	A:A	C424	G:G	C424	A:A	C424	T:T	C424	G:G	C424	A:C	C424	C:T	C424	G:G	C424	G:A	C424	A:A	C424	C:C	C424	A:A	C424	C:C	C424	G:G	C424	C:C
C425	A:G	C425	T:A	C425	C:T	C425	C:A	C425	T:T	C425	C:C	C425	A:A	C425	G:G	C425	A:G	C425	G:G	C425	A:A	C425	A:T	C425	G:G	C425	A:C	C425	C:T	C425	G:G	C425	G:G	C425	A:A	C425	C:C	C425	A:G	C425	C:C	C425	A:G	C425	C:T
C426	A:G	C426	T:T	C426	C:T	C426	C:C	C426	C:C	C426	C:C	C426	G:G	C426	G:G	C426	A:G	C426	G:G	C426	A:G	C426	T:T	C426	G:G	C426	A:C	C426	C:T	C426	A:A	C426	A:A	C426	A:G	C426	C:C	C426	A:A	C426	C:C	C426	G:G	C426	C:T
C427	A:A	C427	A:A	C427	C:T	C427	C:A	C427	C:C	C427	C:G	C427	A:A	C427	A:A	C427	A:G	C427	G:A	C427	A:G	C427	T:T	C427	G:G	C427	A:A	C427	C:T	C427	G:G	C427	G:A	C427	A:A	C427	C:C	C427	A:A	C427	C:C	C427	G:G	C427	C:C
C428	A:G	C428	T:T	C428	C:C	C428	C:A	C428	T:T	C428	C:C	C428	G:A	C428	G:G	C428	A:A	C428	G:G	C428	A:A	C428	A:T	C428	G:A	C428	A:A	C428	C:T	C428	A:G	C428	G:G	C428	A:G	C428	C:C	C428	A:A	C428	C:C	C428	G:G	C428	T:T
C429	A:A	C429	A:A	C429	C:T	C429	C:A	C429	C:C	C429	C:G	C429	A:A	C429	A:A	C429	Undetermined	C429	G:A	C429	A:G	C429	T:T	C429	G:G	C429	A:A	C429	C:T	C429	G:G	C429	G:A	C429	A:A	C429	C:C	C429	A:A	C429	C:C	C429	G:G	C429	C:C
C430	A:G	C430	T:T	C430	C:T	C430	C:C	C430	C:C	C430	C:C	C430	G:G	C430	G:G	C430	A:G	C430	Undetermined	C430	A:G	C430	T:T	C430	G:G	C430	A:C	C430	C:T	C430	A:A	C430	A:A	C430	A:G	C430	C:C	C430	A:A	C430	C:C	C430	G:G	C430	C:T
C431	A:G	C431	A:A	C431	C:T	C431	A:A	C431	C:C	C431	G:G	C431	G:A	C431	G:G	C431	G:G	C431	G:G	C431	A:G	C431	A:A	C431	A:A	C431	A:C	C431	C:C	C431	A:G	C431	G:G	C431	A:A	C431	C:C	C431	A:G	C431	C:C	C431	G:G	C431	C:T
C432	A:A	C432	T:A	C432	C:T	C432	C:A	C432	C:C	C432	C:G	C432	A:A	C432	G:G	C432	G:G	C432	G:G	C432	A:G	C432	A:T	C432	G:A	C432	A:C	C432	T:T	C432	G:G	C432	G:G	C432	A:G	C432	C:C	C432	A:A	C432	C:C	C432	G:G	C432	C:T
C433	A:G	C433	T:A	C433	C:T	C433	C:C	C433	T:T	C433	C:C	C433	G:A	C433	G:G	C433	A:A	C433	G:G	C433	A:G	C433	A:T	C433	G:A	C433	A:C	C433	Undetermined	C433	G:G	C433	G:G	C433	A:G	C433	C:C	C433	A:G	C433	C:C	C433	A:G	C433	C:C
C434	A:G	C434	T:A	C434	C:C	C434	C:C	C434	C:C	C434	C:G	C434	G:G	C434	G:G	C434	A:A	C434	G:G	C434	G:G	C434	A:T	C434	G:A	C434	A:A	C434	T:T	C434	A:A	C434	A:A	C434	A:A	C434	C:C	C434	A:A	C434	C:C	C434	G:G	C434	C:T
F	A:G	F	A:A	F	Undetermined	F	C:A	F	C:C	F	C:G	F	A:A	F	G:G	F	A:G	F	G:G	F	A:G	F	Undetermined	F	A:A	F	A:C	F	C:T	F	A:G	F	G:G	F	A:A	F	C:C	F	A:A	F	C:C	F	A:A	F	C:T
H	A:A	H	T:T	H	C:T	H	C:C	H	C:C	H	C:G	H	G:A	H	G:G	H	A:A	H	G:G	H	A:A	H	A:T	H	G:A	H	A:C	H	T:T	H	A:A	H	G:A	H	G:G	H	C:C	H	A:G	H	C:C	H	A:G	H	C:C
J	A:G	J	T:A	J	C:T	J	C:A	J	T:T	J	C:C	J	A:A	J	G:G	J	A:G	J	G:G	J	A:A	J	A:T	J	G:G	J	A:C	J	C:T	J	G:G	J	G:G	J	A:A	J	C:C	J	A:G	J	C:C	J	A:G	J	C:T
L	A:A	L	T:T	L	C:T	L	C:A	L	C:C	L	C:C	L	G:G	L	G:G	L	Undetermined	L	Undetermined	L	A:A	L	A:T	L	G:A	L	A:C	L	T:T	L	G:G	L	G:G	L	A:G	L	C:C	L	A:G	L	C:C	L	G:G	L	C:T
S12	G:G	S12	T:A	S12	C:C	S12	C:C	S12	T:T	S12	C:G	S12	G:G	S12	G:G	S12	G:G	S12	G:G	S12	A:G	S12	A:T	S12	G:A	S12	A:C	S12	C:C	S12	G:G	S12	G:G	S12	A:G	S12	C:C	S12	A:G	S12	C:C	S12	G:G	S12	C:T
S13	G:G	S13	A:A	S13	C:T	S13	C:A	S13	T:T	S13	C:G	S13	A:A	S13	A:A	S13	G:G	S13	A:A	S13	G:G	S13	A:T	S13	A:A	S13	A:C	S13	C:C	S13	A:A	S13	G:G	S13	A:A	S13	T:T	S13	A:A	S13	C:C	S13	G:G	S13	C:T
W1	A:G	W1	T:A	W1	C:T	W1	C:A	W1	C:C	W1	C:G	W1	A:A	W1	A:A	W1	G:G	W1	G:G	W1	A:A	W1	T:T	W1	G:G	W1	C:C	W1	C:C	W1	A:G	W1	G:G	W1	A:A	W1	C:C	W1	A:A	W1	C:C	W1	A:G	W1	T:T
